# Supplementary material for: Asymmetric Ring Opening of Oxabicyclic Alkenes: Enhanced Rhodium Catalysis Using Camphor-Derived NHC Ligands Featuring Pyridine Coordination
Source: J Org Chem. 2026 Jan 5;91(9):3459–65. doi: 10.1021/acs.joc.5c02582 (PMC12973293; doi:10.1021/acs.joc.5c02582)
Supplement: Supplementary file 1 [file jo5c02582_si_001.zip]

Archive with 8,613 entries (7,217 files):
- FID for Publication1/
- FID for Publication1/2f/
- FID for Publication1/2f/13C/
- FID for Publication1/2f/13C/acqu
- FID for Publication1/2f/13C/acqus
- FID for Publication1/2f/13C/audita.txt
- FID for Publication1/2f/13C/cpdprg2
- FID for Publication1/2f/13C/fid
- FID for Publication1/2f/13C/format.temp
- FID for Publication1/2f/13C/fq1list
- FID for Publication1/2f/13C/pdata/
- FID for Publication1/2f/13C/pdata/1/
- FID for Publication1/2f/13C/pdata/1/1i
- FID for Publication1/2f/13C/pdata/1/1r
- FID for Publication1/2f/13C/pdata/1/auditp.txt
- FID for Publication1/2f/13C/pdata/1/intrng
- FID for Publication1/2f/13C/pdata/1/outd
- FID for Publication1/2f/13C/pdata/1/parm.txt
- FID for Publication1/2f/13C/pdata/1/peaklist.xml
- FID for Publication1/2f/13C/pdata/1/peakrng
- FID for Publication1/2f/13C/pdata/1/peaks
- FID for Publication1/2f/13C/pdata/1/proc
- FID for Publication1/2f/13C/pdata/1/procs
- FID for Publication1/2f/13C/pdata/1/thumb.png
- FID for Publication1/2f/13C/pdata/1/title
- FID for Publication1/2f/13C/precom.output
- FID for Publication1/2f/13C/prosol_History
- FID for Publication1/2f/13C/pulseprogram
- FID for Publication1/2f/13C/scon2
- FID for Publication1/2f/13C/shimvalues
- FID for Publication1/2f/13C/specpar
- FID for Publication1/2f/13C/stanprogram12484
- FID for Publication1/2f/13C/uxnmr.info
- FID for Publication1/2f/13C/uxnmr.par
- FID for Publication1/2f/13C/vtc_pid_settings
- FID for Publication1/2f/15N HSQC/
- FID for Publication1/2f/15N HSQC/acqu
- FID for Publication1/2f/15N HSQC/acqu2
- FID for Publication1/2f/15N HSQC/acqu2s
- FID for Publication1/2f/15N HSQC/acqus
- FID for Publication1/2f/15N HSQC/audita.txt
- FID for Publication1/2f/15N HSQC/EA
- FID for Publication1/2f/15N HSQC/format.temp
- FID for Publication1/2f/15N HSQC/fq1list
- FID for Publication1/2f/15N HSQC/gpnam1
- FID for Publication1/2f/15N HSQC/gpnam2
- FID for Publication1/2f/15N HSQC/gpnam3
- FID for Publication1/2f/15N HSQC/gradient_calib
- FID for Publication1/2f/15N HSQC/pdata/
- FID for Publication1/2f/15N HSQC/pdata/1/
- FID for Publication1/2f/15N HSQC/pdata/1/2rr
- FID for Publication1/2f/15N HSQC/pdata/1/auditp.txt
- FID for Publication1/2f/15N HSQC/pdata/1/clevels
- FID for Publication1/2f/15N HSQC/pdata/1/curdat2
- FID for Publication1/2f/15N HSQC/pdata/1/outd
- FID for Publication1/2f/15N HSQC/pdata/1/parm.txt
- FID for Publication1/2f/15N HSQC/pdata/1/portf
- FID for Publication1/2f/15N HSQC/pdata/1/proc
- FID for Publication1/2f/15N HSQC/pdata/1/proc2
- FID for Publication1/2f/15N HSQC/pdata/1/proc2s
- FID for Publication1/2f/15N HSQC/pdata/1/procs
- FID for Publication1/2f/15N HSQC/pdata/1/thumb.png
- FID for Publication1/2f/15N HSQC/pdata/1/title
- FID for Publication1/2f/15N HSQC/pdata/99/
- FID for Publication1/2f/15N HSQC/pdata/99/1r
- FID for Publication1/2f/15N HSQC/pdata/99/auditp.txt
- FID for Publication1/2f/15N HSQC/pdata/99/outd
- FID for Publication1/2f/15N HSQC/pdata/99/proc
- FID for Publication1/2f/15N HSQC/pdata/99/procs
- FID for Publication1/2f/15N HSQC/pdata/99/used_from
- FID for Publication1/2f/15N HSQC/precom.output
- FID for Publication1/2f/15N HSQC/prosol_History
- FID for Publication1/2f/15N HSQC/pulseprogram
- FID for Publication1/2f/15N HSQC/scon2
- FID for Publication1/2f/15N HSQC/ser
- FID for Publication1/2f/15N HSQC/shimvalues
- FID for Publication1/2f/15N HSQC/specpar
- FID for Publication1/2f/15N HSQC/stanprogram12484
- FID for Publication1/2f/15N HSQC/uxnmr.info
- FID for Publication1/2f/15N HSQC/uxnmr.par
- FID for Publication1/2f/15N HSQC/vtc_pid_settings
- FID for Publication1/2f/1H/
- FID for Publication1/2f/1H/acqu
- FID for Publication1/2f/1H/acqus
- FID for Publication1/2f/1H/audita.txt
- FID for Publication1/2f/1H/fid
- FID for Publication1/2f/1H/format.temp
- FID for Publication1/2f/1H/fq1list
- FID for Publication1/2f/1H/pdata/
- FID for Publication1/2f/1H/pdata/1/
- FID for Publication1/2f/1H/pdata/1/1i
- FID for Publication1/2f/1H/pdata/1/1r
- FID for Publication1/2f/1H/pdata/1/auditp.txt
- FID for Publication1/2f/1H/pdata/1/integrals.txt
- FID for Publication1/2f/1H/pdata/1/intrng
- FID for Publication1/2f/1H/pdata/1/outd
- FID for Publication1/2f/1H/pdata/1/proc
- FID for Publication1/2f/1H/pdata/1/procs
- FID for Publication1/2f/1H/pdata/1/thumb.png
- FID for Publication1/2f/1H/pdata/1/title
- FID for Publication1/2f/1H/precom.output
- FID for Publication1/2f/1H/prosol_History
- FID for Publication1/2f/1H/pulseprogram
- FID for Publication1/2f/1H/scon2
- FID for Publication1/2f/1H/shimvalues
- FID for Publication1/2f/1H/specpar
- FID for Publication1/2f/1H/stanprogram12484
- FID for Publication1/2f/1H/topshimreport
- FID for Publication1/2f/1H/uxnmr.info
- FID for Publication1/2f/1H/uxnmr.par
- FID for Publication1/2f/1H/vtc_pid_settings
- FID for Publication1/2h/
- FID for Publication1/2h/13C/
- FID for Publication1/2h/13C/acqu
- FID for Publication1/2h/13C/acqus
- FID for Publication1/2h/13C/audita.txt
- FID for Publication1/2h/13C/cpdprg2
- FID for Publication1/2h/13C/fid
- FID for Publication1/2h/13C/format.temp
- FID for Publication1/2h/13C/fq1list
- FID for Publication1/2h/13C/pdata/
- FID for Publication1/2h/13C/pdata/1/
- FID for Publication1/2h/13C/pdata/1/1i
- FID for Publication1/2h/13C/pdata/1/1r
- FID for Publication1/2h/13C/pdata/1/auditp.txt
- FID for Publication1/2h/13C/pdata/1/intrng
- FID for Publication1/2h/13C/pdata/1/outd
- FID for Publication1/2h/13C/pdata/1/peaklist.xml
- FID for Publication1/2h/13C/pdata/1/peakrng
- FID for Publication1/2h/13C/pdata/1/peaks
- FID for Publication1/2h/13C/pdata/1/proc
- FID for Publication1/2h/13C/pdata/1/procs
- FID for Publication1/2h/13C/pdata/1/thumb.png
- FID for Publication1/2h/13C/pdata/1/title
- FID for Publication1/2h/13C/precom.output
- FID for Publication1/2h/13C/pulseprogram
- FID for Publication1/2h/13C/scon2
- FID for Publication1/2h/13C/shimvalues
- FID for Publication1/2h/13C/specpar
- FID for Publication1/2h/13C/stanprogram9936
- FID for Publication1/2h/13C/uxnmr.info
- FID for Publication1/2h/13C/uxnmr.par
- FID for Publication1/2h/13C/vtc_pid_settings
- FID for Publication1/2h/15N HSQC/
- FID for Publication1/2h/15N HSQC/acqu
- FID for Publication1/2h/15N HSQC/acqu2
- FID for Publication1/2h/15N HSQC/acqu2s
- FID for Publication1/2h/15N HSQC/acqus
- FID for Publication1/2h/15N HSQC/audita.txt
- FID for Publication1/2h/15N HSQC/EA
- FID for Publication1/2h/15N HSQC/format.temp
- FID for Publication1/2h/15N HSQC/fq1list
- FID for Publication1/2h/15N HSQC/gpnam1
- FID for Publication1/2h/15N HSQC/gpnam2
- FID for Publication1/2h/15N HSQC/gpnam3
- FID for Publication1/2h/15N HSQC/gradient_calib
- FID for Publication1/2h/15N HSQC/pdata/
- FID for Publication1/2h/15N HSQC/pdata/1/
- FID for Publication1/2h/15N HSQC/pdata/1/2rr
- FID for Publication1/2h/15N HSQC/pdata/1/auditp.txt
- FID for Publication1/2h/15N HSQC/pdata/1/clevels
- FID for Publication1/2h/15N HSQC/pdata/1/curdat2
- FID for Publication1/2h/15N HSQC/pdata/1/outd
- FID for Publication1/2h/15N HSQC/pdata/1/proc
- FID for Publication1/2h/15N HSQC/pdata/1/proc2
- FID for Publication1/2h/15N HSQC/pdata/1/proc2s
- FID for Publication1/2h/15N HSQC/pdata/1/procs
- FID for Publication1/2h/15N HSQC/pdata/1/thumb.png
- FID for Publication1/2h/15N HSQC/pdata/1/title
- FID for Publication1/2h/15N HSQC/precom.output
- FID for Publication1/2h/15N HSQC/pulseprogram
- FID for Publication1/2h/15N HSQC/scon2
- FID for Publication1/2h/15N HSQC/ser
- FID for Publication1/2h/15N HSQC/shimvalues
- FID for Publication1/2h/15N HSQC/specpar
- FID for Publication1/2h/15N HSQC/stanprogram9936
- FID for Publication1/2h/15N HSQC/uxnmr.info
- FID for Publication1/2h/15N HSQC/uxnmr.par
- FID for Publication1/2h/15N HSQC/vtc_pid_settings
- FID for Publication1/2h/19F/
- FID for Publication1/2h/19F/acqu
- FID for Publication1/2h/19F/acqus
- FID for Publication1/2h/19F/adcInfo_TRX3.xml
- FID for Publication1/2h/19F/audita.txt
- FID for Publication1/2h/19F/fid
- FID for Publication1/2h/19F/format.temp
- FID for Publication1/2h/19F/lists/
- FID for Publication1/2h/19F/lists/cpd/
- FID for Publication1/2h/19F/lists/cpd/waltz16
- FID for Publication1/2h/19F/lists/form/
- FID for Publication1/2h/19F/lists/form/plot_acqu.form
- FID for Publication1/2h/19F/lists/pp/
- FID for Publication1/2h/19F/lists/pp/Avance.incl
- FID for Publication1/2h/19F/lists/pp/zgig30
- FID for Publication1/2h/19F/pdata/
- FID for Publication1/2h/19F/pdata/1/
- FID for Publication1/2h/19F/pdata/1/1i
- FID for Publication1/2h/19F/pdata/1/1r
- FID for Publication1/2h/19F/pdata/1/auditp.txt
- FID for Publication1/2h/19F/pdata/1/integrals.txt
- FID for Publication1/2h/19F/pdata/1/intrng
- FID for Publication1/2h/19F/pdata/1/outd
- FID for Publication1/2h/19F/pdata/1/peaklist.xml
- FID for Publication1/2h/19F/pdata/1/peakrng
- FID for Publication1/2h/19F/pdata/1/peaks
- FID for Publication1/2h/19F/pdata/1/proc
- FID for Publication1/2h/19F/pdata/1/procs
- FID for Publication1/2h/19F/pdata/1/thumb.png
- FID for Publication1/2h/19F/pdata/1/title
- FID for Publication1/2h/19F/prosol_History
- FID for Publication1/2h/19F/pulseprogram.precomp
- FID for Publication1/2h/19F/scon2
- FID for Publication1/2h/19F/shimvalues
- FID for Publication1/2h/19F/specpar
- FID for Publication1/2h/19F/uxnmr.info
- FID for Publication1/2h/19F/uxnmr.par
- FID for Publication1/2h/19F/vtc_pid_settings
- FID for Publication1/2h/1H/
- FID for Publication1/2h/1H/acqu
- FID for Publication1/2h/1H/acqus
- FID for Publication1/2h/1H/audita.txt
- FID for Publication1/2h/1H/fid
- FID for Publication1/2h/1H/format.temp
- FID for Publication1/2h/1H/pdata/
- FID for Publication1/2h/1H/pdata/1/
- FID for Publication1/2h/1H/pdata/1/1i
- FID for Publication1/2h/1H/pdata/1/1r
- FID for Publication1/2h/1H/pdata/1/auditp.txt
- FID for Publication1/2h/1H/pdata/1/integrals.txt
- FID for Publication1/2h/1H/pdata/1/intrng
- FID for Publication1/2h/1H/pdata/1/outd
- FID for Publication1/2h/1H/pdata/1/proc
- FID for Publication1/2h/1H/pdata/1/procs
- FID for Publication1/2h/1H/pdata/1/thumb.png
- FID for Publication1/2h/1H/pdata/1/title
- FID for Publication1/2h/1H/pulseprogram
- FID for Publication1/2h/1H/scon2
- FID for Publication1/2h/1H/shimvalues
- FID for Publication1/2h/1H/specpar
- FID for Publication1/2h/1H/topshimreport
- FID for Publication1/2h/1H/uxnmr.info
- FID for Publication1/2h/1H/uxnmr.par
- FID for Publication1/2h/1H/vtc_pid_settings
- FID for Publication1/2i/
- FID for Publication1/2i/13C/
- FID for Publication1/2i/13C/acqu
- FID for Publication1/2i/13C/acqus
- FID for Publication1/2i/13C/audita.txt
- FID for Publication1/2i/13C/cpdprg2
- FID for Publication1/2i/13C/fid
- FID for Publication1/2i/13C/format.temp
- FID for Publication1/2i/13C/fq1list
- FID for Publication1/2i/13C/overflow_log_dru1.txt
- FID for Publication1/2i/13C/pdata/
- FID for Publication1/2i/13C/pdata/1/
- FID for Publication1/2i/13C/pdata/1/1i
- FID for Publication1/2i/13C/pdata/1/1r
- FID for Publication1/2i/13C/pdata/1/auditp.txt
- FID for Publication1/2i/13C/pdata/1/integrals.txt
- FID for Publication1/2i/13C/pdata/1/intrng
- FID for Publication1/2i/13C/pdata/1/outd
- FID for Publication1/2i/13C/pdata/1/parm.txt
- FID for Publication1/2i/13C/pdata/1/peaklist.xml
- FID for Publication1/2i/13C/pdata/1/peakrng
- FID for Publication1/2i/13C/pdata/1/peaks
- FID for Publication1/2i/13C/pdata/1/proc
- FID for Publication1/2i/13C/pdata/1/procs
- FID for Publication1/2i/13C/pdata/1/thumb.png
- FID for Publication1/2i/13C/pdata/1/title
- FID for Publication1/2i/13C/precom.output
- FID for Publication1/2i/13C/prosol_History
- FID for Publication1/2i/13C/pulseprogram
- FID for Publication1/2i/13C/scon2
- FID for Publication1/2i/13C/shimvalues
- FID for Publication1/2i/13C/specpar
- FID for Publication1/2i/13C/stanprogram19236
- FID for Publication1/2i/13C/uxnmr.info
- FID for Publication1/2i/13C/uxnmr.par
- FID for Publication1/2i/13C/vtc_pid_settings
- FID for Publication1/2i/15N HSQC/
- FID for Publication1/2i/15N HSQC/acqu
- FID for Publication1/2i/15N HSQC/acqu2
- FID for Publication1/2i/15N HSQC/acqu2s
- FID for Publication1/2i/15N HSQC/acqus
- FID for Publication1/2i/15N HSQC/audita.txt
- FID for Publication1/2i/15N HSQC/EA
- FID for Publication1/2i/15N HSQC/format.temp
- FID for Publication1/2i/15N HSQC/fq1list
- FID for Publication1/2i/15N HSQC/gpnam1
- FID for Publication1/2i/15N HSQC/gpnam2
- FID for Publication1/2i/15N HSQC/gpnam3
- FID for Publication1/2i/15N HSQC/gradient_calib
- FID for Publication1/2i/15N HSQC/pdata/
- FID for Publication1/2i/15N HSQC/pdata/1/
- FID for Publication1/2i/15N HSQC/pdata/1/2rr
- FID for Publication1/2i/15N HSQC/pdata/1/auditp.txt
- FID for Publication1/2i/15N HSQC/pdata/1/clevels
- FID for Publication1/2i/15N HSQC/pdata/1/curdat2
- FID for Publication1/2i/15N HSQC/pdata/1/outd
- FID for Publication1/2i/15N HSQC/pdata/1/parm.txt
[truncated: 8,313 more entries]
