# Supplementary material for: Asymmetric Ring Opening of Oxabicyclic Alkenes: Enhanced Rhodium Catalysis Using Camphor-Derived NHC Ligands Featuring Pyridine Coordination
Source: J Org Chem. 2026 Jan 5;91(9):3459–65. doi: 10.1021/acs.joc.5c02582 (PMC12973293; doi:10.1021/acs.joc.5c02582)
Supplement: Supplementary file 1 [file jo5c02582_si_001.zip › FID for Publication1/2f/13C/fq1list]

O 150.973223
-15500000
-15447266
-15394531
-15341797
-15289063
-15236328
-15183594
-15130859
-15078125
-15025391
-14972656
-14919922
-14867188
-14814453
-14761719
-14708984
-14656250
-14603516
-14550781
-14498047
-14445313
-14392578
-14339844
-14287109
-14234375
-14181641
-14128906
-14076172
-14023438
-13970703
-13917969
-13865234
-13812500
-13759766
-13707031
-13654297
-13601563
-13548828
-13496094
-13443359
-13390625
-13337891
-13285156
-13232422
-13179688
-13126953
-13074219
-13021484
-12968750
-12916016
-12863281
-12810547
-12757813
-12705078
-12652344
-12599609
-12546875
-12494141
-12441406
-12388672
-12335938
-12283203
-12230469
-12177734
-12125000
-12072266
-12019531
-11966797
-11914063
-11861328
-11808594
-11755859
-11703125
-11650391
-11597656
-11544922
-11492188
-11439453
-11386719
-11333984
-11281250
-11228516
-11175781
-11123047
-11070313
-11017578
-10964844
-10912109
-10859375
-10806641
-10753906
-10701172
-10648438
-10595703
-10542969
-10490234
-10437500
-10384766
-10332031
-10279297
-10226563
-10173828
-10121094
-10068359
-10015625
-9962891
-9910156
-9857422
-9804688
-9751953
-9699219
-9646484
-9593750
-9541016
-9488281
-9435547
-9382813
-9330078
-9277344
-9224609
-9171875
-9119141
-9066406
-9013672
-8960938
-8908203
-8855469
-8802734
-8750000
-8697266
-8644531
-8591797
-8539063
-8486328
-8433594
-8380859
-8328125
-8275391
-8222656
-8169922
-8117188
-8064453
-8011719
-7958984
-7906250
-7853516
-7800781
-7748047
-7695313
-7642578
-7589844
-7537109
-7484375
-7431641
-7378906
-7326172
-7273438
-7220703
-7167969
-7115234
-7062500
-7009766
-6957031
-6904297
-6851563
-6798828
-6746094
-6693359
-6640625
-6587891
-6535156
-6482422
-6429688
-6376953
-6324219
-6271484
-6218750
-6166016
-6113281
-6060547
-6007813
-5955078
-5902344
-5849609
-5796875
-5744141
-5691406
-5638672
-5585938
-5533203
-5480469
-5427734
-5375000
-5322266
-5269531
-5216797
-5164063
-5111328
-5058594
-5005859
-4953125
-4900391
-4847656
-4794922
-4742188
-4689453
-4636719
-4583984
-4531250
-4478516
-4425781
-4373047
-4320313
-4267578
-4214844
-4162109
-4109375
-4056641
-4003906
-3951172
-3898438
-3845703
-3792969
-3740234
-3687500
-3634766
-3582031
-3529297
-3476563
-3423828
-3371094
-3318359
-3265625
-3212891
-3160156
-3107422
-3054688
-3001953
-2949219
-2896484
-2843750
-2791016
-2738281
-2685547
-2632813
-2580078
-2527344
-2474609
-2421875
-2369141
-2316406
-2263672
-2210938
-2158203
-2105469
-2052734
-2000000
-1992172
-1984344
-1976517
-1968689
-1960861
-1953033
-1945205
-1937378
-1929550
-1921722
-1913894
-1906067
-1898239
-1890411
-1882583
-1874755
-1866928
-1859100
-1851272
-1843444
-1835616
-1827789
-1819961
-1812133
-1804305
-1796477
-1788650
-1780822
-1772994
-1765166
-1757339
-1749511
-1741683
-1733855
-1726027
-1718200
-1710372
-1702544
-1694716
-1686888
-1679061
-1671233
-1663405
-1655577
-1647750
-1639922
-1632094
-1624266
-1616438
-1608611
-1600783
-1592955
-1585127
-1577299
-1569472
-1561644
-1553816
-1545988
-1538160
-1530333
-1522505
-1514677
-1506849
-1499022
-1491194
-1483366
-1475538
-1467710
-1459883
-1452055
-1444227
-1436399
-1428571
-1420744
-1412916
-1405088
-1397260
-1389432
-1381605
-1373777
-1365949
-1358121
-1350294
-1342466
-1334638
-1326810
-1318982
-1311155
-1303327
-1295499
-1287671
-1279843
-1272016
-1264188
-1256360
-1248532
-1240705
-1232877
-1225049
-1217221
-1209393
-1201566
-1193738
-1185910
-1178082
-1170254
-1162427
-1154599
-1146771
-1138943
-1131115
-1123288
-1115460
-1107632
-1099804
-1091977
-1084149
-1076321
-1068493
-1060665
-1052838
-1045010
-1037182
-1029354
-1021526
-1013699
-1005871
 -998043
 -990215
 -982387
 -974560
 -966732
 -958904
 -951076
 -943249
 -935421
 -927593
 -919765
 -911937
 -904110
 -896282
 -888454
 -880626
 -872798
 -864971
 -857143
 -849315
 -841487
 -833659
 -825832
 -818004
 -810176
 -802348
 -794521
 -786693
 -778865
 -771037
 -763209
 -755382
 -747554
 -739726
 -731898
 -724070
 -716243
 -708415
 -700587
 -692759
 -684932
 -677104
 -669276
 -661448
 -653620
 -645793
 -637965
 -630137
 -622309
 -614481
 -606654
 -598826
 -590998
 -583170
 -575342
 -567515
 -559687
 -551859
 -544031
 -536204
 -528376
 -520548
 -512720
 -504892
 -497065
 -489237
 -481409
 -473581
 -465753
 -457926
 -450098
 -442270
 -434442
 -426614
 -418787
 -410959
 -403131
 -395303
 -387476
 -379648
 -371820
 -363992
 -356164
 -348337
 -340509
 -332681
 -324853
 -317025
 -309198
 -301370
 -293542
 -285714
 -277886
 -270059
 -262231
 -254403
 -246575
 -238748
 -230920
 -223092
 -215264
 -207436
 -199609
 -191781
 -183953
 -176125
 -168297
 -160470
 -152642
 -144814
 -136986
 -129159
 -121331
 -113503
 -105675
  -97847
  -90020
  -82192
  -74364
  -66536
  -58708
  -50881
  -43053
  -35225
  -27397
  -19569
  -11742
   -3914
    3914
   11742
   19569
   27397
   35225
   43053
   50881
   58708
   66536
   74364
   82192
   90020
   97847
  105675
  113503
  121331
  129159
  136986
  144814
  152642
  160470
  168297
  176125
  183953
  191781
  199609
  207436
  215264
  223092
  230920
  238748
  246575
  254403
  262231
  270059
  277886
  285714
  293542
  301370
  309198
  317025
  324853
  332681
  340509
  348337
  356164
  363992
  371820
  379648
  387476
  395303
  403131
  410959
  418787
  426614
  434442
  442270
  450098
  457926
  465753
  473581
  481409
  489237
  497065
  504892
  512720
  520548
  528376
  536204
  544031
  551859
  559687
  567515
  575342
  583170
  590998
  598826
  606654
  614481
  622309
  630137
  637965
  645793
  653620
  661448
  669276
  677104
  684932
  692759
  700587
  708415
  716243
  724070
  731898
  739726
  747554
  755382
  763209
  771037
  778865
  786693
  794521
  802348
  810176
  818004
  825832
  833659
  841487
  849315
  857143
  864971
  872798
  880626
  888454
  896282
  904110
  911937
  919765
  927593
  935421
  943249
  951076
  958904
  966732
  974560
  982387
  990215
  998043
 1005871
 1013699
 1021526
 1029354
 1037182
 1045010
 1052838
 1060665
 1068493
 1076321
 1084149
 1091977
 1099804
 1107632
 1115460
 1123288
 1131115
 1138943
 1146771
 1154599
 1162427
 1170254
 1178082
 1185910
 1193738
 1201566
 1209393
 1217221
 1225049
 1232877
 1240705
 1248532
 1256360
 1264188
 1272016
 1279843
 1287671
 1295499
 1303327
 1311155
 1318982
 1326810
 1334638
 1342466
 1350294
 1358121
 1365949
 1373777
 1381605
 1389432
 1397260
 1405088
 1412916
 1420744
 1428571
 1436399
 1444227
 1452055
 1459883
 1467710
 1475538
 1483366
 1491194
 1499022
 1506849
 1514677
 1522505
 1530333
 1538160
 1545988
 1553816
 1561644
 1569472
 1577299
 1585127
 1592955
 1600783
 1608611
 1616438
 1624266
 1632094
 1639922
 1647750
 1655577
 1663405
 1671233
 1679061
 1686888
 1694716
 1702544
 1710372
 1718200
 1726027
 1733855
 1741683
 1749511
 1757339
 1765166
 1772994
 1780822
 1788650
 1796477
 1804305
 1812133
 1819961
 1827789
 1835616
 1843444
 1851272
 1859100
 1866928
 1874755
 1882583
 1890411
 1898239
 1906067
 1913894
 1921722
 1929550
 1937378
 1945205
 1953033
 1960861
 1968689
 1976517
 1984344
 1992172
 2000000
 2052734
 2105469
 2158203
 2210937
 2263672
 2316406
 2369141
 2421875
 2474609
 2527344
 2580078
 2632812
 2685547
 2738281
 2791016
 2843750
 2896484
 2949219
 3001953
 3054687
 3107422
 3160156
 3212891
 3265625
 3318359
 3371094
 3423828
 3476562
 3529297
 3582031
 3634766
 3687500
 3740234
 3792969
 3845703
 3898437
 3951172
 4003906
 4056641
 4109375
 4162109
 4214844
 4267578
 4320312
 4373047
 4425781
 4478516
 4531250
 4583984
 4636719
 4689453
 4742187
 4794922
 4847656
 4900391
 4953125
 5005859
 5058594
 5111328
 5164062
 5216797
 5269531
 5322266
 5375000
 5427734
 5480469
 5533203
 5585937
 5638672
 5691406
 5744141
 5796875
 5849609
 5902344
 5955078
 6007812
 6060547
 6113281
 6166016
 6218750
 6271484
 6324219
 6376953
 6429687
 6482422
 6535156
 6587891
 6640625
 6693359
 6746094
 6798828
 6851562
 6904297
 6957031
 7009766
 7062500
 7115234
 7167969
 7220703
 7273437
 7326172
 7378906
 7431641
 7484375
 7537109
 7589844
 7642578
 7695312
 7748047
 7800781
 7853516
 7906250
 7958984
 8011719
 8064453
 8117187
 8169922
 8222656
 8275391
 8328125
 8380859
 8433594
 8486328
 8539062
 8591797
 8644531
 8697266
 8750000
 8802734
 8855469
 8908203
 8960937
 9013672
 9066406
 9119141
 9171875
 9224609
 9277344
 9330078
 9382812
 9435547
 9488281
 9541016
 9593750
 9646484
 9699219
 9751953
 9804687
 9857422
 9910156
 9962891
10015625
10068359
10121094
10173828
10226562
10279297
10332031
10384766
10437500
10490234
10542969
10595703
10648437
10701172
10753906
10806641
10859375
10912109
10964844
11017578
11070312
11123047
11175781
11228516
11281250
11333984
11386719
11439453
11492187
11544922
11597656
11650391
11703125
11755859
11808594
11861328
11914062
11966797
12019531
12072266
12125000
12177734
12230469
12283203
12335937
12388672
12441406
12494141
12546875
12599609
12652344
12705078
12757812
12810547
12863281
12916016
12968750
13021484
13074219
13126953
13179687
13232422
13285156
13337891
13390625
13443359
13496094
13548828
13601562
13654297
13707031
13759766
13812500
13865234
13917969
13970703
14023437
14076172
14128906
14181641
14234375
14287109
14339844
14392578
14445312
14498047
14550781
14603516
14656250
14708984
14761719
14814453
14867187
14919922
14972656
15025391
15078125
15130859
15183594
15236328
15289062
15341797
15394531
15447266
15500000
