# Supplementary material for: Asymmetric Ring Opening of Oxabicyclic Alkenes: Enhanced Rhodium Catalysis Using Camphor-Derived NHC Ligands Featuring Pyridine Coordination
Source: J Org Chem. 2026 Jan 5;91(9):3459–65. doi: 10.1021/acs.joc.5c02582 (PMC12973293; doi:10.1021/acs.joc.5c02582)
Supplement: Supplementary file 1 [file jo5c02582_si_001.zip › FID for Publication1/2f/13C/pdata/1/auditp.txt]

##TITLE= Audit trail, TopSpin 3.6.5
##JCAMPDX= 5.01
##ORIGIN= Bruker BioSpin GmbH
##OWNER= nmr
$$ U:/data/nmr/nmr/kd-523-pa/102/pdata/1/auditp.txt
##AUDIT TRAIL=  $$ (NUMBER, WHEN, WHO, WHERE, PROCESS, VERSION, WHAT)
(   1,<2024-03-21 09:33:20.608 +0100>,<nmr>,<nmr600w10>,<go4>,<TopSpin 3.6.5>,
      <created by zg on data set with UUID 'c7514ab8-e75c-11ee-8354-e4b97ae8f36c'
       started at 2024-03-21 09:26:56.253 +0100,
       POWCHK enabled, PULCHK disabled,
       completed at 2024-03-21 09:33:20.592 +0100

       configuration hash MD5:
       6C 24 B6 55 19 6E 23 39 6C BC 15 74 A1 7F 1D 0E
       data hash MD5: 64K
       0B FA F9 EF 13 B8 37 F5 2E 1A 81 CD 3A 41 A9 C3>)
(   2,<2024-03-21 09:33:20.677 +0100>,<nmr>,<nmr600w10>,<audit>,<TopSpin 3.6.5>,
      <user comment:
       ICON-NMR User ID: nmr
       data hash MD5: 64K
       0B FA F9 EF 13 B8 37 F5 2E 1A 81 CD 3A 41 A9 C3>)
(   3,<2024-03-21 09:33:20.825 +0100>,<nmr>,<nmr600w10>,<proc1d>,<TopSpin 3.6.5>,
      <Start of raw data processing
       ef LB = 1 FT_mod = 6 PKNL = 1 SI = 32K 
       data hash MD5: 32K
       27 AC 0B 42 9E 4A 7A 02 BA B5 77 A9 9C 51 2B 2D>)
(   4,<2024-03-21 09:33:20.943 +0100>,<nmr>,<nmr600w10>,<proc1d>,<TopSpin 3.6.5>,
      <apk 
       data hash MD5: 32K
       82 D9 68 DE DF FD 32 5B 93 38 F0 0F 24 09 AD 31>)
(   5,<2024-03-21 09:33:21.046 +0100>,<nmr>,<nmr600w10>,<proc1d>,<TopSpin 3.6.5>,
      <abs ABSG = 5 
       data hash MD5: 32K
       0D AF EF E1 6B C3 D7 E0 7E 71 E3 55 BD ED 21 D8>)
##END=

$$ hash MD5
$$ D4 19 8C 13 15 C8 03 34 ED 0E B5 8F 9A 2F 00 58
