# Supplementary material for: Asymmetric Ring Opening of Oxabicyclic Alkenes: Enhanced Rhodium Catalysis Using Camphor-Derived NHC Ligands Featuring Pyridine Coordination
Source: J Org Chem. 2026 Jan 5;91(9):3459–65. doi: 10.1021/acs.joc.5c02582 (PMC12973293; doi:10.1021/acs.joc.5c02582)
Supplement: Supplementary file 1 [file jo5c02582_si_001.zip › FID for Publication1/2f/13C/pdata/1/intrng]

P 0
146.158087   145.793617
128.328227   127.701339
127.220239   126.586061
115.950834   115.608232
110.112028   109.594481
77.543011   76.719309
62.935063   62.490410
61.739602   61.389711
47.466967   47.080629
38.821744   38.340644
29.637106   29.119559
27.071239   26.612007
25.372810   24.979183
24.716764   24.068008
17.551289   16.990006
13.330729   12.798603
