# Supplementary material for: Asymmetric Ring Opening of Oxabicyclic Alkenes: Enhanced Rhodium Catalysis Using Camphor-Derived NHC Ligands Featuring Pyridine Coordination
Source: J Org Chem. 2026 Jan 5;91(9):3459–65. doi: 10.1021/acs.joc.5c02582 (PMC12973293; doi:10.1021/acs.joc.5c02582)
Supplement: Supplementary file 1 [file jo5c02582_si_001.zip › FID for Publication1/2f/13C/pdata/1/peaklist.xml]

<?xml version="1.0" encoding="UTF-8"?>
<PeakList>
  <PeakList1D>
    <PeakList1DHeader creator="nmr" date="2024-03-21T09:33:21.110+01:00" expNo="102" name="kd-523-pa" owner="" procNo="1" source="U:/data/nmr/nmr">
      <PeakPickDetails>F1=219.423798ppm, F2=-19.435102ppm, MI=0.00cm, MAXI=10000.00cm, PC=1.400
      </PeakPickDetails>
    </PeakList1DHeader>
    <Peak1D F1="146.000397" intensity="5.273357e+000" type="0"/>
    <Peak1D F1="128.077301" intensity="6.094558e+000" type="0"/>
    <Peak1D F1="128.034378" intensity="1.132322e+001" type="0"/>
    <Peak1D F1="127.947136" intensity="3.027583e-001" type="0"/>
    <Peak1D F1="127.075134" intensity="2.608610e-001" type="0"/>
    <Peak1D F1="126.896454" intensity="1.275458e+001" type="0"/>
    <Peak1D F1="116.375443" intensity="2.461643e-001" type="0"/>
    <Peak1D F1="115.808777" intensity="1.398046e+001" type="0"/>
    <Peak1D F1="110.720947" intensity="2.209685e-001" type="0"/>
    <Peak1D F1="109.816895" intensity="1.453833e+001" type="0"/>
    <Peak1D F1="77.352478" intensity="9.737433e+000" type="0"/>
    <Peak1D F1="77.140739" intensity="9.878716e+000" type="0"/>
    <Peak1D F1="76.928879" intensity="9.816215e+000" type="0"/>
    <Peak1D F1="62.712139" intensity="1.337409e+001" type="0"/>
    <Peak1D F1="61.531441" intensity="8.747540e+000" type="0"/>
    <Peak1D F1="60.387005" intensity="2.512826e-001" type="0"/>
    <Peak1D F1="47.326462" intensity="6.615792e+000" type="0"/>
    <Peak1D F1="38.525742" intensity="1.271698e+001" type="0"/>
    <Peak1D F1="29.373137" intensity="1.165490e+001" type="0"/>
    <Peak1D F1="29.247536" intensity="3.374801e-001" type="0"/>
    <Peak1D F1="26.854422" intensity="1.109687e+001" type="0"/>
    <Peak1D F1="25.142382" intensity="1.357053e+001" type="0"/>
    <Peak1D F1="24.450645" intensity="1.500000e+001" type="0"/>
    <Peak1D F1="24.195004" intensity="2.849660e-001" type="0"/>
    <Peak1D F1="20.303904" intensity="2.781631e-001" type="0"/>
    <Peak1D F1="18.624424" intensity="2.452739e-001" type="0"/>
    <Peak1D F1="17.316050" intensity="1.205652e+001" type="0"/>
    <Peak1D F1="13.086691" intensity="1.456144e+001" type="0"/>
    <Peak1D F1="12.904413" intensity="3.262166e-001" type="0"/>
  </PeakList1D>
</PeakList>
