# Supplementary material for: Asymmetric Ring Opening of Oxabicyclic Alkenes: Enhanced Rhodium Catalysis Using Camphor-Derived NHC Ligands Featuring Pyridine Coordination
Source: J Org Chem. 2026 Jan 5;91(9):3459–65. doi: 10.1021/acs.joc.5c02582 (PMC12973293; doi:10.1021/acs.joc.5c02582)
Supplement: Supplementary file 1 [file jo5c02582_si_001.zip › FID for Publication1/2f/13C/pdata/1/peakrng]

P    #regions in PPM
# 2024-03-21 09:33:21 +0100  nmr@nmr600w10
# low field   high field   mi   maxi
  219.423797607422  -19.4351017806296  0.000  10000.000  # for region 1
