# Supplementary material for: Asymmetric Ring Opening of Oxabicyclic Alkenes: Enhanced Rhodium Catalysis Using Camphor-Derived NHC Ligands Featuring Pyridine Coordination
Source: J Org Chem. 2026 Jan 5;91(9):3459–65. doi: 10.1021/acs.joc.5c02582 (PMC12973293; doi:10.1021/acs.joc.5c02582)
Supplement: Supplementary file 1 [file jo5c02582_si_001.zip › FID for Publication1/2f/13C/specpar]

##TITLE= Parameter file, TopSpin 3.6.5
##JCAMPDX= 5.0
##DATATYPE= Parameter Values
##NPOINTS= 27280	$$ modification sequence number
##ORIGIN= Bruker BioSpin GmbH
##OWNER= nmrsu
$$ 2023-11-27 15:08:22.540 +0100  nmr@nmr600w10
$$ C:/Bruker/TopSpin3.6.5/conf/instr/spect/specpar
$$ process C:\Bruker\TopSpin3.6.5\prog\mod\hconfserver.exe
##$HPPRECH= (0..15)
-1 -1 -1 -1 -1 -1 -1 -1 -1 -1 -1 -1 -1 -1 -1 -1
##$HPSELECT= no
##$NUC1= 6
##$NUC2= 0
##$NUC3= 0
##$NUC4= 0
##$NUC5= 0
##$NUC6= 0
##$NUC7= 0
##$NUC8= 0
##$NUCARR= (0..123)
600.35 600.35 92.15738 640.357168 457.34325 88.348022 233.318805 84.360059
64.499551 192.616138 150.958128 43.368594 60.832937 81.38619 564.893395
47.393406 158.803982 36.751236 156.432353 119.272657 243.026135 46.082866
58.821747 48.962895 28.01457 15.376795 40.403729 145.835503 33.844935 33.853959
59.85675 157.909748 33.93476 148.82207 19.438 142.445489 53.647582 159.185642
170.521571 37.562717 144.092129 183.086962 20.942099 102.795613 114.495828
31.324594 150.411569 162.133631 23.099067 57.96345 196.437246 26.0181 29.418339
55.810325 146.942687 39.124365 39.945458 135.128735 27.647024 30.986279
19.129835 27.472616 24.301081 27.937485 127.367134 133.236726 131.27106
131.552468 196.42701 213.918267 223.874309 143.667219 77.800659 157.110046
189.409038 120.114942 166.958452 49.49238 78.742758 59.641513 66.716463
79.21198 84.803286 183.82717 32.719075 20.17176 25.034595 20.65204 149.24701
65.91843 18.430745 24.194105 144.32414 20.65204 28.93687 128.11469 17.29008
49.769015 105.057084 28.942873 68.463914 48.814459 24.056024 15.110809
71.979564 25.012904 135.226436 136.589231 13.701974 46.619579 10.314013
11.232549 129.055943 10.380052 107.52762 39.692639 342.939131 346.304921
125.596816 96.471971 11.054845 100 100 100
##$NUCOFFS= (0..127)
<19F> <33S> <1H> <25Mg> <6Li> <199Hg> <7Li> <81Br> <119Sn> <77Se> <39K>
<27Al> <138La> <209Bi> <13C> <125Te> <75As> <15N> <123Te> <101Ru> <31P>
<> <> <> <> <> <> <> <> <> <> <> <> <> <> <> <> <> <> <> <> <> <> <> <>
<> <> <> <> <> <> <> <> <> <> <> <> <> <> <> <> <> <> <> <> <> <> <> <>
<> <> <> <> <> <> <> <> <> <> <> <> <> <> <> <> <> <> <> <> <> <> <> <>
<> <> <> <> <> <> <> <> <> <> <> <> <> <> <> <> <> <> <> <> <> <> <> <>
<> <> <> <> <> <> <> <> <> <> <>
##$OFFS= (0..127)
0 0 0 0 0 0 0 0 0 0 0 0 0 0 0 0 0 0 0 0 0 0 0 0 0 0 0 0 0 0 0 0 0 0 0 0
0 0 0 0 0 0 0 0 0 0 0 0 0 0 0 0 0 0 0 0 0 0 0 0 0 0 0 0 0 0 0 0 0 0 0 0
0 0 0 0 0 0 0 0 0 0 0 0 0 0 0 0 0 0 0 0 0 0 0 0 0 0 0 0 0 0 0 0 0 0 0 0
0 0 0 0 0 0 0 0 0 0 0 0 0 0 0 0 0 0 0 0
##$OFFSF= (0..7)
-81909.5000000516 0 0 0 0 0 0 0
##$OFFSH= (0..7)
3782.19999993235 3441.5 0 0 0 0 0 0
##$OFFSX= (0..7)
15071.3000000167 0 0 0 0 0 0 0
##$PRECHAN= (0..15)
-1 1 3 0 -1 2 -1 -1 -1 -1 -1 -1 -1 -1 -1 -1
##$RECPRE= (0..15)
-1 0 -1 -1 -1 -1 -1 -1 -1 -1 -1 -1 -1 -1 -1 -1
##$RECPRFX= (0..15)
1 0 0 0 0 0 0 0 0 0 0 0 0 0 0 0
##$RECSEL= (0..15)
0 0 1 0 0 0 0 0 0 0 0 0 0 0 0 0
##$SELREC= (0..9)
0 0 0 0 0 0 0 0 0 0
##$SFO1= 233.318805
##$SFO2= 600.35
##$SFO3= 243.013983
##$SFO4= 243.013983
##$SFO5= 243.013983
##$SFO6= 243.013983
##$SFO7= 243.013983
##$SFO8= 243.013983
##END=
