# Supplementary material for: Asymmetric Ring Opening of Oxabicyclic Alkenes: Enhanced Rhodium Catalysis Using Camphor-Derived NHC Ligands Featuring Pyridine Coordination
Source: J Org Chem. 2026 Jan 5;91(9):3459–65. doi: 10.1021/acs.joc.5c02582 (PMC12973293; doi:10.1021/acs.joc.5c02582)
Supplement: Supplementary file 1 [file jo5c02582_si_001.zip › FID for Publication1/2f/15N HSQC/pdata/1/auditp.txt]

##TITLE= Audit trail, TopSpin 3.6.5
##JCAMPDX= 5.01
##ORIGIN= Bruker BioSpin GmbH
##OWNER= nmr
$$ U:/data/nmr/nmr/kd-523-pa/115/pdata/1/auditp.txt
##AUDIT TRAIL=  $$ (NUMBER, WHEN, WHO, WHERE, PROCESS, VERSION, WHAT)
(   1,<2024-03-21 11:49:57.333 +0100>,<nmr>,<nmr600w10>,<go4>,<TopSpin 3.6.5>,
      <created by zg on data set with UUID '5edf4afe-e764-11ee-a165-e4b97ae8f36c'
       started at 2024-03-21 10:21:17.035 +0100,
       POWCHK enabled, PULCHK disabled,
       completed at 2024-03-21 11:49:57.333 +0100

       configuration hash MD5:
       6C 24 B6 55 19 6E 23 39 6C BC 15 74 A1 7F 1D 0E
       data hash MD5: 4K * 128
       26 44 EE 97 50 25 13 92 D3 77 C1 5C 43 6F 3F DE>)
(   2,<2024-03-21 11:49:57.390 +0100>,<nmr>,<nmr600w10>,<audit>,<TopSpin 3.6.5>,
      <user comment:
       ICON-NMR User ID: nmr
       data hash MD5: 4K * 128
       26 44 EE 97 50 25 13 92 D3 77 C1 5C 43 6F 3F DE>)
(   3,<2024-03-21 11:50:00.095 +0100>,<nmr>,<nmr600w10>,<proc2d>,<TopSpin 3.6.5>,
      <Start of raw data processing
       xfb F2: SI = 4K WDW = 4 SSB = 2 FT_mod = 6 PKNL = 1 F1: SI = 128 WDW = 4 SSB = 2 FT_mod = 6 FCOR = 0.5 PH_mod = 2
       data hash MD5: 4K * 128
       C5 30 5D 64 4D A0 4A 6F 0D 9B 71 71 CE 35 12 AC>)
(   4,<2024-03-21 12:10:40.167 +0100>,<nmr>,<nmr600w10>,<audit>,<TopSpin 3.6.5>,
      <user comment:
       TITLE=15N,1H-gs-HMBC
       4k-128-32, 5 Hz
       1,5h
       extern referenziertTITLE_END
       data hash MD5: 4K * 128
       C5 30 5D 64 4D A0 4A 6F 0D 9B 71 71 CE 35 12 AC>)
(   5,<2024-03-21 12:10:40.554 +0100>,<nmr>,<nmr600w10>,<audit>,<TopSpin 3.6.5>,
      <user comment:
       TITLE=15N,1H-gs-HMBC
       4k-128-32, 5 Hz
       1,5h
       extern referenziertTITLE_END
       data hash MD5: 4K * 128
       C5 30 5D 64 4D A0 4A 6F 0D 9B 71 71 CE 35 12 AC>)
##END=

$$ hash MD5
$$ F8 5C 57 8A FA BB 6D 8D 48 67 F9 F7 1E 8D F7 06
