# Supplementary material for: Asymmetric Ring Opening of Oxabicyclic Alkenes: Enhanced Rhodium Catalysis Using Camphor-Derived NHC Ligands Featuring Pyridine Coordination
Source: J Org Chem. 2026 Jan 5;91(9):3459–65. doi: 10.1021/acs.joc.5c02582 (PMC12973293; doi:10.1021/acs.joc.5c02582)
Supplement: Supplementary file 1 [file jo5c02582_si_001.zip › FID for Publication1/2f/15N HSQC/pdata/1/parm.txt]

Current Data Parameters
NAME          kd-523-pa              
EXPNO               115              
PROCNO                1              

F2 - Acquisition Parameters
Date_          20240321              
Time              11.49 h            
INSTRUM           spect              
PROBHD   Z114608_0005 (              
PULPROG      hmbcgpndqf              
TD                 4096              
SOLVENT           CDCl3              
NS                   32              
DS                    0              
SWH           10822.511 Hz           
FIDRES         5.284429 Hz           
AQ            0.1892352 sec          
RG                 2050              
DW               46.200 usec         
DE                 6.50 usec         
TE                298.2 K            
CNST13        5.0000000              
D0           0.00000300 sec          
D1           1.00000000 sec          
D6           0.10000000 sec          
D16          0.00020000 sec          
IN0          0.00001620 sec          
TDav                  1              
SFO1        600.3542025 MHz          
NUC1                 1H              
P1                11.00 usec         
P2                22.00 usec         
PLW1        23.84799957 W            
SFO2         60.8451038 MHz          
NUC2                15N              
P3                18.00 usec         
PLW2       213.03999329 W            
GPNAM[1]     SMSQ10.100              
GPZ1              70.00 %            
GPNAM[2]     SMSQ10.100              
GPZ2              30.00 %            
GPNAM[3]     SMSQ10.100              
GPZ3              50.13 %            
P16             1000.00 usec         

F1 - Acquisition parameters
TD                  128              
SFO1            60.8451 MHz          
FIDRES       482.253082 Hz           
SW              507.259 ppm          
FnMODE               QF              

F2 - Processing parameters
SI                 4096              
SF          600.3500000 MHz          
WDW               QSINE              
SSB                   2              
LB                    0 Hz           
GB                    0              
PC                 1.40              

F1 - Processing parameters
SI                  128              
MC2                  QF              
SF           60.8559545 MHz          
WDW               QSINE              
SSB                   2              
LB                    0 Hz           
GB                    0              
