# Supplementary material for: Asymmetric Ring Opening of Oxabicyclic Alkenes: Enhanced Rhodium Catalysis Using Camphor-Derived NHC Ligands Featuring Pyridine Coordination
Source: J Org Chem. 2026 Jan 5;91(9):3459–65. doi: 10.1021/acs.joc.5c02582 (PMC12973293; doi:10.1021/acs.joc.5c02582)
Supplement: Supplementary file 1 [file jo5c02582_si_001.zip › FID for Publication1/2f/15N HSQC/pdata/1/portf]

#!Portfolio 0.6
1 /dummy
"U:/data/nmr/nmr" "kd-523-pa" 115 1
"U:/data/nmr/nmr" "kd-523-pa" 100 1
"U:/data/nmr/nmr" "kd-523-pa" 115 99
