# Supplementary material for: Asymmetric Ring Opening of Oxabicyclic Alkenes: Enhanced Rhodium Catalysis Using Camphor-Derived NHC Ligands Featuring Pyridine Coordination
Source: J Org Chem. 2026 Jan 5;91(9):3459–65. doi: 10.1021/acs.joc.5c02582 (PMC12973293; doi:10.1021/acs.joc.5c02582)
Supplement: Supplementary file 1 [file jo5c02582_si_001.zip › FID for Publication1/2f/15N HSQC/pdata/99/auditp.txt]

##TITLE= Audit trail, TopSpin 3.6.5
##JCAMPDX= 5.01
##ORIGIN= Bruker BioSpin GmbH
##OWNER= nmr
$$ U:/data/nmr/nmr/kd-523-pa/115/pdata/99/auditp.txt
##AUDIT TRAIL=  $$ (NUMBER, WHEN, WHO, WHERE, PROCESS, VERSION, WHAT)
(   1,<2024-03-21 11:49:57.751 +0100>,<nmr>,<nmr600w10>,<mvrow>,<TopSpin 3.6.5>,
      <rvpp from
       1 115 "kd-523-pa" "U:/data/nmr/nmr"
       data hash MD5: 128
       F3 08 26 70 5A 76 53 D3 5E 20 6D 7E A8 7A 03 DE>)
##END=

$$ hash MD5
$$ 23 D7 14 E5 48 19 25 1B 5D A6 0B 2D 50 7E 43 33
