# Supplementary material for: Asymmetric Ring Opening of Oxabicyclic Alkenes: Enhanced Rhodium Catalysis Using Camphor-Derived NHC Ligands Featuring Pyridine Coordination
Source: J Org Chem. 2026 Jan 5;91(9):3459–65. doi: 10.1021/acs.joc.5c02582 (PMC12973293; doi:10.1021/acs.joc.5c02582)
Supplement: Supplementary file 1 [file jo5c02582_si_001.zip › FID for Publication1/2f/15N HSQC/pdata/99/used_from]

##TITLE= Parameter file, TopSpin 3.6.5
##JCAMPDX= 5.0
##DATATYPE= Parameter Values
##NPOINTS= 1	$$ modification sequence number
##ORIGIN= Bruker BioSpin GmbH
##OWNER= nmr
$$ 2024-03-21 11:49:57.751 +0100  nmr@nmr600w10
$$ U:/data/nmr/nmr/kd-523-pa/115/pdata/99/used_from
$$ process C:\Bruker\TopSpin3.6.5\prog\mod\mvrow.exe
##$CUREXP= <column>
##$DATPATH= <U:/data/nmr/nmr>
##$DETAILS= <positive projection of all 4096 columns>
##$EXPNO= 115
##$NAME= <kd-523-pa>
##$PROCNO= 1
##$PROCNO2= 1
##END=
