# Supplementary material for: Asymmetric Ring Opening of Oxabicyclic Alkenes: Enhanced Rhodium Catalysis Using Camphor-Derived NHC Ligands Featuring Pyridine Coordination
Source: J Org Chem. 2026 Jan 5;91(9):3459–65. doi: 10.1021/acs.joc.5c02582 (PMC12973293; doi:10.1021/acs.joc.5c02582)
Supplement: Supplementary file 1 [file jo5c02582_si_001.zip › FID for Publication1/2f/1H/audita.txt]

##TITLE= Audit trail, TopSpin 3.6.5
##JCAMPDX= 5.01
##ORIGIN= Bruker BioSpin GmbH
##OWNER= nmr
$$ U:/data/nmr/nmr/kd-523-pa/100/audita.txt
##AUDIT TRAIL=  $$ (NUMBER, WHEN, WHO, WHERE, PROCESS, VERSION, WHAT)
(   1,<2024-03-21 09:23:31.321 +0100>,<nmr>,<nmr600w10>,<go4>,<TopSpin 3.6.5>,
      <created by zg on data set with UUID '07bae3f8-e75c-11ee-94a9-e4b97ae8f36c'
       started at 2024-03-21 09:21:34.823 +0100,
       POWCHK enabled, PULCHK disabled,
       completed at 2024-03-21 09:23:31.314 +0100

       configuration hash MD5:
       6C 24 B6 55 19 6E 23 39 6C BC 15 74 A1 7F 1D 0E
       data hash MD5: 128K
       DB 24 D7 00 D0 58 FA 02 03 71 C4 93 87 2E 6D CA>)
(   2,<2024-03-21 09:23:31.388 +0100>,<nmr>,<nmr600w10>,<audit>,<TopSpin 3.6.5>,
      <user comment:
       ICON-NMR User ID: nmr
       data hash MD5: 128K
       DB 24 D7 00 D0 58 FA 02 03 71 C4 93 87 2E 6D CA>)
##END=

$$ hash MD5
$$ 15 7B 80 0C F4 0D 03 A7 30 64 78 84 1A B0 A3 71
