# Supplementary material for: Asymmetric Ring Opening of Oxabicyclic Alkenes: Enhanced Rhodium Catalysis Using Camphor-Derived NHC Ligands Featuring Pyridine Coordination
Source: J Org Chem. 2026 Jan 5;91(9):3459–65. doi: 10.1021/acs.joc.5c02582 (PMC12973293; doi:10.1021/acs.joc.5c02582)
Supplement: Supplementary file 1 [file jo5c02582_si_001.zip › FID for Publication1/2f/1H/fq1list]

O 600.353707
-3000000
-2984375
-2968750
-2953125
-2937500
-2921875
-2906250
-2890625
-2875000
-2859375
-2843750
-2828125
-2812500
-2796875
-2781250
-2765625
-2750000
-2734375
-2718750
-2703125
-2687500
-2671875
-2656250
-2640625
-2625000
-2609375
-2593750
-2578125
-2562500
-2546875
-2531250
-2515625
-2500000
-2484375
-2468750
-2453125
-2437500
-2421875
-2406250
-2390625
-2375000
-2359375
-2343750
-2328125
-2312500
-2296875
-2281250
-2265625
-2250000
-2234375
-2218750
-2203125
-2187500
-2171875
-2156250
-2140625
-2125000
-2109375
-2093750
-2078125
-2062500
-2046875
-2031250
-2015625
-2000000
-1984375
-1968750
-1953125
-1937500
-1921875
-1906250
-1890625
-1875000
-1859375
-1843750
-1828125
-1812500
-1796875
-1781250
-1765625
-1750000
-1734375
-1718750
-1703125
-1687500
-1671875
-1656250
-1640625
-1625000
-1609375
-1593750
-1578125
-1562500
-1546875
-1531250
-1515625
-1500000
-1484375
-1468750
-1453125
-1437500
-1421875
-1406250
-1390625
-1375000
-1359375
-1343750
-1328125
-1312500
-1296875
-1281250
-1265625
-1250000
-1234375
-1218750
-1203125
-1187500
-1171875
-1156250
-1140625
-1125000
-1109375
-1093750
-1078125
-1062500
-1046875
-1031250
-1015625
-1000000
 -992157
 -984314
 -976471
 -968627
 -960784
 -952941
 -945098
 -937255
 -929412
 -921569
 -913725
 -905882
 -898039
 -890196
 -882353
 -874510
 -866667
 -858824
 -850980
 -843137
 -835294
 -827451
 -819608
 -811765
 -803922
 -796078
 -788235
 -780392
 -772549
 -764706
 -756863
 -749020
 -741176
 -733333
 -725490
 -717647
 -709804
 -701961
 -694118
 -686275
 -678431
 -670588
 -662745
 -654902
 -647059
 -639216
 -631373
 -623529
 -615686
 -607843
 -600000
 -592157
 -584314
 -576471
 -568627
 -560784
 -552941
 -545098
 -537255
 -529412
 -521569
 -513725
 -505882
 -498039
 -490196
 -482353
 -474510
 -466667
 -458824
 -450980
 -443137
 -435294
 -427451
 -419608
 -411765
 -403922
 -396078
 -388235
 -380392
 -372549
 -364706
 -356863
 -349020
 -341176
 -333333
 -325490
 -317647
 -309804
 -301961
 -294118
 -286275
 -278431
 -270588
 -262745
 -254902
 -247059
 -239216
 -231373
 -223529
 -215686
 -207843
 -200000
 -192157
 -184314
 -176471
 -168627
 -160784
 -152941
 -145098
 -137255
 -129412
 -121569
 -113725
 -105882
  -98039
  -90196
  -82353
  -74510
  -66667
  -58824
  -50980
  -43137
  -35294
  -27451
  -19608
  -11765
   -3922
    3922
   11765
   19608
   27451
   35294
   43137
   50980
   58824
   66667
   74510
   82353
   90196
   98039
  105882
  113725
  121569
  129412
  137255
  145098
  152941
  160784
  168627
  176471
  184314
  192157
  200000
  207843
  215686
  223529
  231373
  239216
  247059
  254902
  262745
  270588
  278431
  286275
  294118
  301961
  309804
  317647
  325490
  333333
  341176
  349020
  356863
  364706
  372549
  380392
  388235
  396078
  403922
  411765
  419608
  427451
  435294
  443137
  450980
  458824
  466667
  474510
  482353
  490196
  498039
  505882
  513725
  521569
  529412
  537255
  545098
  552941
  560784
  568627
  576471
  584314
  592157
  600000
  607843
  615686
  623529
  631373
  639216
  647059
  654902
  662745
  670588
  678431
  686275
  694118
  701961
  709804
  717647
  725490
  733333
  741176
  749020
  756863
  764706
  772549
  780392
  788235
  796078
  803922
  811765
  819608
  827451
  835294
  843137
  850980
  858824
  866667
  874510
  882353
  890196
  898039
  905882
  913725
  921569
  929412
  937255
  945098
  952941
  960784
  968627
  976471
  984314
  992157
 1000000
 1015625
 1031250
 1046875
 1062500
 1078125
 1093750
 1109375
 1125000
 1140625
 1156250
 1171875
 1187500
 1203125
 1218750
 1234375
 1250000
 1265625
 1281250
 1296875
 1312500
 1328125
 1343750
 1359375
 1375000
 1390625
 1406250
 1421875
 1437500
 1453125
 1468750
 1484375
 1500000
 1515625
 1531250
 1546875
 1562500
 1578125
 1593750
 1609375
 1625000
 1640625
 1656250
 1671875
 1687500
 1703125
 1718750
 1734375
 1750000
 1765625
 1781250
 1796875
 1812500
 1828125
 1843750
 1859375
 1875000
 1890625
 1906250
 1921875
 1937500
 1953125
 1968750
 1984375
 2000000
 2015625
 2031250
 2046875
 2062500
 2078125
 2093750
 2109375
 2125000
 2140625
 2156250
 2171875
 2187500
 2203125
 2218750
 2234375
 2250000
 2265625
 2281250
 2296875
 2312500
 2328125
 2343750
 2359375
 2375000
 2390625
 2406250
 2421875
 2437500
 2453125
 2468750
 2484375
 2500000
 2515625
 2531250
 2546875
 2562500
 2578125
 2593750
 2609375
 2625000
 2640625
 2656250
 2671875
 2687500
 2703125
 2718750
 2734375
 2750000
 2765625
 2781250
 2796875
 2812500
 2828125
 2843750
 2859375
 2875000
 2890625
 2906250
 2921875
 2937500
 2953125
 2968750
 2984375
 3000000
