# Supplementary material for: Asymmetric Ring Opening of Oxabicyclic Alkenes: Enhanced Rhodium Catalysis Using Camphor-Derived NHC Ligands Featuring Pyridine Coordination
Source: J Org Chem. 2026 Jan 5;91(9):3459–65. doi: 10.1021/acs.joc.5c02582 (PMC12973293; doi:10.1021/acs.joc.5c02582)
Supplement: Supplementary file 1 [file jo5c02582_si_001.zip › FID for Publication1/2f/1H/pdata/1/auditp.txt]

##TITLE= Audit trail, TopSpin 3.6.5
##JCAMPDX= 5.01
##ORIGIN= Bruker BioSpin GmbH
##OWNER= nmr
$$ U:/data/nmr/nmr/kd-523-pa/100/pdata/1/auditp.txt
##AUDIT TRAIL=  $$ (NUMBER, WHEN, WHO, WHERE, PROCESS, VERSION, WHAT)
(   1,<2024-03-21 09:23:31.321 +0100>,<nmr>,<nmr600w10>,<go4>,<TopSpin 3.6.5>,
      <created by zg on data set with UUID '07bae3f8-e75c-11ee-94a9-e4b97ae8f36c'
       started at 2024-03-21 09:21:34.823 +0100,
       POWCHK enabled, PULCHK disabled,
       completed at 2024-03-21 09:23:31.314 +0100

       configuration hash MD5:
       6C 24 B6 55 19 6E 23 39 6C BC 15 74 A1 7F 1D 0E
       data hash MD5: 128K
       DB 24 D7 00 D0 58 FA 02 03 71 C4 93 87 2E 6D CA>)
(   2,<2024-03-21 09:23:31.388 +0100>,<nmr>,<nmr600w10>,<audit>,<TopSpin 3.6.5>,
      <user comment:
       ICON-NMR User ID: nmr
       data hash MD5: 128K
       DB 24 D7 00 D0 58 FA 02 03 71 C4 93 87 2E 6D CA>)
(   3,<2024-03-21 09:23:31.548 +0100>,<nmr>,<nmr600w10>,<proc1d>,<TopSpin 3.6.5>,
      <Start of raw data processing
       efp LB = 0.3 FT_mod = 6 PKNL = 1 PHC0 = 251.0807 PHC1 = -38.80664 SI = 64K 
       data hash MD5: 64K
       5E B4 1C C6 AD E0 2B 26 47 5D B0 84 CF F6 DF 0E>)
(   4,<2024-03-21 09:23:31.747 +0100>,<nmr>,<nmr600w10>,<proc1d>,<TopSpin 3.6.5>,
      <apk 
       data hash MD5: 64K
       E1 3A 2B C5 81 F0 CA 84 2E A5 C6 52 92 69 59 72>)
(   5,<2024-03-21 09:23:31.785 +0100>,<nmr>,<nmr600w10>,<proc1d>,<TopSpin 3.6.5>,
      <abs ABSG = 5 
       data hash MD5: 64K
       54 4F C3 71 A1 1B 7B 77 57 E5 AA 7B B4 CF 6E 55>)
(   6,<2024-03-21 09:47:55.177 +0100>,<nmr>,<nmr600w10>,<proc1d>,<TopSpin 3.6.5>,
      <abs ABSG = 5 
       data hash MD5: 64K
       C4 96 33 19 8B 4D B3 1D 79 2B C7 7B 26 D8 43 9E>)
(   7,<2024-03-21 11:46:31.742 +0100>,<nmr>,<nmr600w10>,<dataserver>,<TopSpin 3.6.5>,
      <INTEGRAL 2024-03-21 11:45:35.812 +0100
       DELETE [7.427;6.871]
       data hash MD5: 64K
       C4 96 33 19 8B 4D B3 1D 79 2B C7 7B 26 D8 43 9E>)
(   8,<2024-03-21 11:46:31.742 +0100>,<nmr>,<nmr600w10>,<dataserver>,<TopSpin 3.6.5>,
      <INTEGRAL 2024-03-21 11:45:35.812 +0100
       DELETE [6.863;6.416]
       data hash MD5: 64K
       C4 96 33 19 8B 4D B3 1D 79 2B C7 7B 26 D8 43 9E>)
(   9,<2024-03-21 11:46:31.742 +0100>,<nmr>,<nmr600w10>,<dataserver>,<TopSpin 3.6.5>,
      <INTEGRAL 2024-03-21 11:45:35.812 +0100
       DELETE [5.891;4.858]
       data hash MD5: 64K
       C4 96 33 19 8B 4D B3 1D 79 2B C7 7B 26 D8 43 9E>)
(  10,<2024-03-21 11:46:31.742 +0100>,<nmr>,<nmr600w10>,<dataserver>,<TopSpin 3.6.5>,
      <INTEGRAL 2024-03-21 11:45:35.812 +0100
       DELETE [3.920;3.410]
       data hash MD5: 64K
       C4 96 33 19 8B 4D B3 1D 79 2B C7 7B 26 D8 43 9E>)
(  11,<2024-03-21 11:46:31.742 +0100>,<nmr>,<nmr600w10>,<dataserver>,<TopSpin 3.6.5>,
      <INTEGRAL 2024-03-21 11:45:35.812 +0100
       DELETE [2.795;0.242]
       data hash MD5: 64K
       C4 96 33 19 8B 4D B3 1D 79 2B C7 7B 26 D8 43 9E>)
(  12,<2024-03-21 11:46:31.742 +0100>,<nmr>,<nmr600w10>,<dataserver>,<TopSpin 3.6.5>,
      <INTEGRAL 2024-03-21 11:45:39.199 +0100
       DEFINE [7.214;7.066]
       data hash MD5: 64K
       C4 96 33 19 8B 4D B3 1D 79 2B C7 7B 26 D8 43 9E>)
(  13,<2024-03-21 11:46:31.758 +0100>,<nmr>,<nmr600w10>,<dataserver>,<TopSpin 3.6.5>,
      <INTEGRAL 2024-03-21 11:45:40.921 +0100
       DEFINE [6.762;6.630]
       data hash MD5: 64K
       C4 96 33 19 8B 4D B3 1D 79 2B C7 7B 26 D8 43 9E>)
(  14,<2024-03-21 11:46:31.758 +0100>,<nmr>,<nmr600w10>,<dataserver>,<TopSpin 3.6.5>,
      <INTEGRAL 2024-03-21 11:45:42.854 +0100
       DEFINE [2.657;2.493]
       data hash MD5: 64K
       C4 96 33 19 8B 4D B3 1D 79 2B C7 7B 26 D8 43 9E>)
(  15,<2024-03-21 11:46:31.758 +0100>,<nmr>,<nmr600w10>,<dataserver>,<TopSpin 3.6.5>,
      <INTEGRAL 2024-03-21 11:45:45.069 +0100
       DEFINE [2.368;2.181]
       data hash MD5: 64K
       C4 96 33 19 8B 4D B3 1D 79 2B C7 7B 26 D8 43 9E>)
(  16,<2024-03-21 11:46:31.758 +0100>,<nmr>,<nmr600w10>,<dataserver>,<TopSpin 3.6.5>,
      <INTEGRAL 2024-03-21 11:45:46.547 +0100
       DEFINE [1.971;1.807]
       data hash MD5: 64K
       C4 96 33 19 8B 4D B3 1D 79 2B C7 7B 26 D8 43 9E>)
(  17,<2024-03-21 11:46:31.758 +0100>,<nmr>,<nmr600w10>,<dataserver>,<TopSpin 3.6.5>,
      <INTEGRAL 2024-03-21 11:45:47.834 +0100
       DEFINE [1.776;1.589]
       data hash MD5: 64K
       C4 96 33 19 8B 4D B3 1D 79 2B C7 7B 26 D8 43 9E>)
(  18,<2024-03-21 11:46:31.758 +0100>,<nmr>,<nmr600w10>,<dataserver>,<TopSpin 3.6.5>,
      <INTEGRAL 2024-03-21 11:45:55.910 +0100
       DEFINE [1.056;1.028]
       data hash MD5: 64K
       C4 96 33 19 8B 4D B3 1D 79 2B C7 7B 26 D8 43 9E>)
(  19,<2024-03-21 11:46:31.758 +0100>,<nmr>,<nmr600w10>,<dataserver>,<TopSpin 3.6.5>,
      <INTEGRAL 2024-03-21 11:45:57.087 +0100
       DEFINE [1.112;1.075]
       data hash MD5: 64K
       C4 96 33 19 8B 4D B3 1D 79 2B C7 7B 26 D8 43 9E>)
(  20,<2024-03-21 11:46:31.758 +0100>,<nmr>,<nmr600w10>,<dataserver>,<TopSpin 3.6.5>,
      <INTEGRAL 2024-03-21 11:45:58.476 +0100
       DEFINE [1.248;1.214]
       data hash MD5: 64K
       C4 96 33 19 8B 4D B3 1D 79 2B C7 7B 26 D8 43 9E>)
(  21,<2024-03-21 11:46:31.773 +0100>,<nmr>,<nmr600w10>,<dataserver>,<TopSpin 3.6.5>,
      <INTEGRAL 2024-03-21 11:46:00.432 +0100
       DEFINE [1.346;1.292]
       data hash MD5: 64K
       C4 96 33 19 8B 4D B3 1D 79 2B C7 7B 26 D8 43 9E>)
##END=

$$ hash MD5
$$ B1 B9 BF 01 31 3E D5 7C 40 C5 61 F3 92 75 7B 6E
