# Supplementary material for: Asymmetric Ring Opening of Oxabicyclic Alkenes: Enhanced Rhodium Catalysis Using Camphor-Derived NHC Ligands Featuring Pyridine Coordination
Source: J Org Chem. 2026 Jan 5;91(9):3459–65. doi: 10.1021/acs.joc.5c02582 (PMC12973293; doi:10.1021/acs.joc.5c02582)
Supplement: Supplementary file 1 [file jo5c02582_si_001.zip › FID for Publication1/2f/1H/pdata/1/integrals.txt]

   Current data set:
   NAME =	kd-523-pa	EXPNO =	100	PROCNO = 1
   DU   =	U:/data/nmr/nmr

   Number   Integrated Region     Integral
     1      7.214      7.066         1.92325
     2      6.762      6.630         1.91073
     3      2.657      2.493         1.95635
     4      2.368      2.181         0.97316
     5      1.971      1.807         0.98278
     6      1.776      1.589         1.95332
     7      1.346      1.292         3.00000
     8      1.248      1.214         3.55880
     9      1.112      1.075         2.83160
    10      1.056      1.028         2.82166
