# Supplementary material for: Asymmetric Ring Opening of Oxabicyclic Alkenes: Enhanced Rhodium Catalysis Using Camphor-Derived NHC Ligands Featuring Pyridine Coordination
Source: J Org Chem. 2026 Jan 5;91(9):3459–65. doi: 10.1021/acs.joc.5c02582 (PMC12973293; doi:10.1021/acs.joc.5c02582)
Supplement: Supplementary file 1 [file jo5c02582_si_001.zip › FID for Publication1/2f/1H/pdata/1/intrng]

A 1.0 #regions in PPM
# low field   high field  bias        slope
  7.21425964459992  7.066234878674004  0.0  0.0  # for region 1
  6.762394569668176  6.629951358050251  0.0  0.0  # for region 2
  2.6566550095124977  2.49304868927859  0.0  0.0  # for region 3
  2.3683962548146607  2.1814176031187666  0.0  0.0  # for region 4
  1.9710666199608855  1.807460299726978  0.0  0.0  # for region 5
  1.7762971911109955  1.5893185394151013  0.0  0.0  # for region 6
  1.3455513689991665  1.2916725997452485  0.0  0.0  # for region 7
  1.2477188669328414  1.2136901705619458  0.0  0.0  # for region 8
  1.1116040814492587  1.0747396603807884  0.0  0.0  # for region 9
  1.0563074498465532  1.027950202870807  0.0  0.0  # for region 10
