# Supplementary material for: Asymmetric Ring Opening of Oxabicyclic Alkenes: Enhanced Rhodium Catalysis Using Camphor-Derived NHC Ligands Featuring Pyridine Coordination
Source: J Org Chem. 2026 Jan 5;91(9):3459–65. doi: 10.1021/acs.joc.5c02582 (PMC12973293; doi:10.1021/acs.joc.5c02582)
Supplement: Supplementary file 1 [file jo5c02582_si_001.zip › FID for Publication1/2f/1H/topshimreport]

New TopShim run:

version = topshim 2.0.0
date = 2024-03-21
time = 09:19:42.356
command = topshim 

FINE SHIMMING

Parameters:

probe = Z114608_0005
solvent = CDCl3
shim nucleus = 2H
nucleus optimised for = 1H
o1p (from lock) = 7.26 ppm

Results:


1D Shimming:
Iteration  1: FWHM Before= 0.3 Hz, Target= 0.2 Hz, After= 0.7 Hz
Iteration  2: FWHM Before= 0.7 Hz, Target= 0.2 Hz, After= 0.5 Hz
Iteration  3: FWHM Before= 0.5 Hz, Target= 0.3 Hz, After= 1.1 Hz
Iteration  4: FWHM Before= 1.1 Hz, Target= 0.3 Hz, After= 0.3 Hz
Iteration  5: FWHM Before= 0.3 Hz, Target= 0.2 Hz, After= 0.2 Hz
Shim succeeded

Lineshape quality factor (1D spectrum, spinning) = 0.323

shim changes: 
Z	-11
Z2	-54
Z3	+132
Z4	+413
Z5	-202
Z6	-1425
Z7	+1504
Z8	+1194

duration = 1 min 31 sec
completed successfully
finished Thu Mar 21 09:21:11 2024


========================================================================
