# Supplementary material for: Asymmetric Ring Opening of Oxabicyclic Alkenes: Enhanced Rhodium Catalysis Using Camphor-Derived NHC Ligands Featuring Pyridine Coordination
Source: J Org Chem. 2026 Jan 5;91(9):3459–65. doi: 10.1021/acs.joc.5c02582 (PMC12973293; doi:10.1021/acs.joc.5c02582)
Supplement: Supplementary file 1 [file jo5c02582_si_001.zip › FID for Publication1/2h/13C/pdata/1/auditp.txt]

##TITLE= Audit trail, TopSpin 3.6.5
##JCAMPDX= 5.01
##ORIGIN= Bruker BioSpin GmbH
##OWNER= nmr
$$ U:/data/nmr/nmr/kd-526-pa/2/pdata/1/auditp.txt
##AUDIT TRAIL=  $$ (NUMBER, WHEN, WHO, WHERE, PROCESS, VERSION, WHAT)
(   1,<2024-03-13 12:15:35.864 +0100>,<nmr>,<nmr600w10>,<go4>,<TopSpin 3.6.5>,
      <acquisition in progress>)
(   2,<2024-03-13 12:17:22.442 +0100>,<nmr>,<nmr600w10>,<proc1d>,<TopSpin 3.6.5>,
      <Start of raw data processing
       efp LB = 1 FT_mod = 6 PKNL = 1 PHC0 = 125.7849 PHC1 = -90.41286 SI = 32K 
       data hash MD5: 32K
       84 3F 4B 8D AF AB F5 85 D6 9A 9A 49 6D 18 03 14>)
(   3,<2024-03-13 12:17:22.558 +0100>,<nmr>,<nmr600w10>,<proc1d>,<TopSpin 3.6.5>,
      <apk 
       data hash MD5: 32K
       14 52 06 63 EE A3 5A 14 06 16 A5 B3 93 17 19 22>)
(   4,<2024-03-13 12:17:22.627 +0100>,<nmr>,<nmr600w10>,<proc1d>,<TopSpin 3.6.5>,
      <abs ABSG = 5 
       data hash MD5: 32K
       AD 46 CE 7E D9 F7 76 76 6A A6 61 F2 0E 8F 23 48>)
(   5,<2024-03-13 12:23:42.015 +0100>,<nmr>,<nmr600w10>,<dataserver>,<TopSpin 3.6.5>,
      <Spectrum calibrated, SF was set. Old value: 150.958128 New value: 150.958149. Peak list modified: Yes
       data hash MD5: 32K
       AD 46 CE 7E D9 F7 76 76 6A A6 61 F2 0E 8F 23 48>)
(   6,<2024-03-13 12:23:42.015 +0100>,<nmr>,<nmr600w10>,<dataserver>,<TopSpin 3.6.5>,
      <Spectrum calibrated, OFFSET was set. Old value: 218.292000 New value: 218.152679. Peak list modified: Yes
       data hash MD5: 32K
       AD 46 CE 7E D9 F7 76 76 6A A6 61 F2 0E 8F 23 48>)
##END=

$$ hash MD5
$$ 48 26 9C 35 71 F6 AA 16 21 17 F6 59 EE 56 59 4B
