# Supplementary material for: Asymmetric Ring Opening of Oxabicyclic Alkenes: Enhanced Rhodium Catalysis Using Camphor-Derived NHC Ligands Featuring Pyridine Coordination
Source: J Org Chem. 2026 Jan 5;91(9):3459–65. doi: 10.1021/acs.joc.5c02582 (PMC12973293; doi:10.1021/acs.joc.5c02582)
Supplement: Supplementary file 1 [file jo5c02582_si_001.zip › FID for Publication1/2h/13C/pdata/1/intrng]

P 0
152.893498   152.518060
151.218465   150.951326
137.377778   137.002339
124.670626   124.302408
115.515702   115.147483
114.649305   114.237766
112.880412   111.977915
77.560307   76.744450
62.716044   62.131226
61.582508   61.199850
47.568542   47.207544
38.637436   37.821580
29.626911   29.020433
26.796682   26.363483
24.789530   24.428531
17.295198   16.934200
