# Supplementary material for: Asymmetric Ring Opening of Oxabicyclic Alkenes: Enhanced Rhodium Catalysis Using Camphor-Derived NHC Ligands Featuring Pyridine Coordination
Source: J Org Chem. 2026 Jan 5;91(9):3459–65. doi: 10.1021/acs.joc.5c02582 (PMC12973293; doi:10.1021/acs.joc.5c02582)
Supplement: Supplementary file 1 [file jo5c02582_si_001.zip › FID for Publication1/2h/13C/pdata/1/outd]

##TITLE= Parameter file, TopSpin 3.6.5
##JCAMPDX= 5.0
##DATATYPE= Parameter Values
##NPOINTS= 2	$$ modification sequence number
##ORIGIN= Bruker BioSpin GmbH
##OWNER= nmr
$$ 2024-03-13 12:04:14.321 +0100  nmr@nmr600w10
$$ U:/data/nmr/nmr/kd-526-pa/2/pdata/1/outd
$$ process C:\Bruker\TopSpin3.6.5\prog\mod\edparproc.exe
##$CURPLOT= <OKI C301>
##$CURPRIN= <$OKI C5600>
##$DFORMAT= <normdp>
##$LAYOUT= <+/_1D_13C_IOC_LOGO.xwp>
##$LFORMAT= <normlp>
##$PFORMAT= <normpl>
##END=
