# Supplementary material for: Asymmetric Ring Opening of Oxabicyclic Alkenes: Enhanced Rhodium Catalysis Using Camphor-Derived NHC Ligands Featuring Pyridine Coordination
Source: J Org Chem. 2026 Jan 5;91(9):3459–65. doi: 10.1021/acs.joc.5c02582 (PMC12973293; doi:10.1021/acs.joc.5c02582)
Supplement: Supplementary file 1 [file jo5c02582_si_001.zip › FID for Publication1/2h/13C/pdata/1/peaklist.xml]

<?xml version="1.0" encoding="UTF-8"?>
<PeakList>
  <PeakList1D>
    <PeakList1DHeader creator="kd21" date="2024-03-14T17:20:18.437+01:00" expNo="2" name="kd-526-pa" owner="" procNo="1" source="P:/NMR600">
      <PeakPickDetails>F1=164.692261ppm, F2=5.585216ppm, MI=0.88cm, MAXI=15.00cm, PC=1.400
      </PeakPickDetails>
    </PeakList1DHeader>
    <Peak1D F1="152.513062" intensity="2.067226e+000" type="0"/>
    <Peak1D F1="150.939346" intensity="1.961565e+000" type="0"/>
    <Peak1D F1="137.100540" intensity="1.860040e+000" type="0"/>
    <Peak1D F1="137.025681" intensity="2.480652e+000" type="0"/>
    <Peak1D F1="124.332619" intensity="6.849640e+000" type="0"/>
    <Peak1D F1="124.311218" intensity="6.740396e+000" type="0"/>
    <Peak1D F1="115.199463" intensity="6.520176e+000" type="0"/>
    <Peak1D F1="115.153900" intensity="4.797252e+000" type="0"/>
    <Peak1D F1="114.369522" intensity="6.414875e+000" type="0"/>
    <Peak1D F1="114.246414" intensity="6.539286e+000" type="0"/>
    <Peak1D F1="112.009415" intensity="5.354060e+000" type="0"/>
    <Peak1D F1="111.986824" intensity="6.572136e+000" type="0"/>
    <Peak1D F1="77.207817" intensity="8.948313e+000" type="0"/>
    <Peak1D F1="76.996628" intensity="8.863358e+000" type="0"/>
    <Peak1D F1="76.783821" intensity="8.540545e+000" type="0"/>
    <Peak1D F1="62.347435" intensity="1.013590e+001" type="0"/>
    <Peak1D F1="61.201012" intensity="7.340839e+000" type="0"/>
    <Peak1D F1="47.208874" intensity="7.389149e+000" type="0"/>
    <Peak1D F1="38.097229" intensity="1.308887e+001" type="0"/>
    <Peak1D F1="29.102428" intensity="1.217565e+001" type="0"/>
    <Peak1D F1="26.452303" intensity="1.238922e+001" type="0"/>
    <Peak1D F1="24.459423" intensity="1.367948e+001" type="0"/>
  </PeakList1D>
</PeakList>
