# Supplementary material for: Asymmetric Ring Opening of Oxabicyclic Alkenes: Enhanced Rhodium Catalysis Using Camphor-Derived NHC Ligands Featuring Pyridine Coordination
Source: J Org Chem. 2026 Jan 5;91(9):3459–65. doi: 10.1021/acs.joc.5c02582 (PMC12973293; doi:10.1021/acs.joc.5c02582)
Supplement: Supplementary file 1 [file jo5c02582_si_001.zip › FID for Publication1/2h/13C/shimvalues]

# Wed Mar 13 12:16:11 2024
#$$PROBEIDENTIFIER=Z114608_0005
#$$PROBENAME=PA BBO 600S3 BBF-H-D-05 Z BTO SP
#$$SHIMID=292722
#
# Active Shim Gradients
#
Z           		36880           
Z2          		4652            
Z3          		2258            
Z4          		6896            
Z5          		-1966           
Z6          		-2383           
Z7          		11022           
Z8          		8854            
X           		-3102           
XZ          		-615            
XZ2         		-910            
XZ3         		-1419           
XZ4         		-3831           
XZ5         		1929            
Y           		-11292          
YZ          		-7576           
YZ2         		5678            
YZ3         		2978            
YZ4         		1056            
YZ5         		-1120           
XY          		-9894           
XYZ         		3213            
XYZ2        		-2299           
XYZ3        		2001            
XYZ4        		589             
XYZ5        		310             
(X2-Y2)     		-8600           
(X2-Y2)Z    		-1863           
(X2-Y2)Z2   		994             
(X2-Y2)Z3   		-627            
(X2-Y2)Z4   		-3615           
(X2-Y2)Z5   		-176            
X3          		13080           
X3Z         		2983            
Y3          		-6626           
Y3Z         		-7265           
#
# Lock Parameter
#
FIELD		2570.928
LOCKPHASE		149.004 
LOCKPOWER		-30.000 
LOCKGAIN		133.578 
LOCKDC		-15.000 
LOCKSHIFT		7.260   
LOOPGAIN		-12.000 
LOOPTIME		0.400   
LOOPFILTER		100.000 
#
IEEE64_VERSION_CODE 1
#
# Shim currents 
#
SHIM_SETTING [1 ]  20250.93916089  
SHIM_SETTING [2 ]  2086.01248444   
SHIM_SETTING [3 ]  -3679.20714192  
SHIM_SETTING [4 ]  6168.20334085   
SHIM_SETTING [5 ]  -3244.58306255  
SHIM_SETTING [6 ]  -1725.84684059  
SHIM_SETTING [7 ]  24640.60481322  
SHIM_SETTING [8 ]  4951.91506934   
SHIM_SETTING [9 ]  4470.51128580   
SHIM_SETTING [10]  2263.77748633   
SHIM_SETTING [11]  0.00000000      
SHIM_SETTING [12]  638.52700000    
SHIM_SETTING [13]  -13891.09300000 
SHIM_SETTING [14]  4896.97902163   
SHIM_SETTING [15]  -7269.33807694  
SHIM_SETTING [16]  -4813.38502492  
SHIM_SETTING [17]  2872.77991359   
SHIM_SETTING [18]  -237.53310260   
SHIM_SETTING [19]  -3322.88398238  
SHIM_SETTING [20]  -4958.64496351  
SHIM_SETTING [21]  -8625.53912294  
SHIM_SETTING [22]  -3870.42411002  
SHIM_SETTING [23]  -6688.74597479  
SHIM_SETTING [24]  -4737.23401275  
SHIM_SETTING [25]  -7444.42404220  
SHIM_SETTING [26]  -5006.89407781  
SHIM_SETTING [27]  7790.60103442   
SHIM_SETTING [28]  -9149.08991029  
SHIM_SETTING [29]  180.83083872    
SHIM_SETTING [30]  -5876.32609176  
SHIM_SETTING [31]  -22872.14817992 
SHIM_SETTING [32]  1394.48998586   
SHIM_SETTING [33]  -3643.69312511  
SHIM_SETTING [34]  -13207.98616718 
SHIM_SETTING [35]  -7696.11400181  
SHIM_SETTING [36]  -9903.20593452  
SHIM_SETTING [37]  -5900.12712822  
SHIM_SETTING [38]  -6614.24592267  
SHIM_SETTING [39]  -9158.39308241  
SHIM_SETTING [40]  0.00000000      
