# Supplementary material for: Asymmetric Ring Opening of Oxabicyclic Alkenes: Enhanced Rhodium Catalysis Using Camphor-Derived NHC Ligands Featuring Pyridine Coordination
Source: J Org Chem. 2026 Jan 5;91(9):3459–65. doi: 10.1021/acs.joc.5c02582 (PMC12973293; doi:10.1021/acs.joc.5c02582)
Supplement: Supplementary file 1 [file jo5c02582_si_001.zip › FID for Publication1/2h/15N HSQC/pdata/1/auditp.txt]

##TITLE= Audit trail, TopSpin 3.6.5
##JCAMPDX= 5.01
##ORIGIN= Bruker BioSpin GmbH
##OWNER= nmr
$$ U:/data/nmr/nmr/kd-526-pa/15/pdata/1/auditp.txt
##AUDIT TRAIL=  $$ (NUMBER, WHEN, WHO, WHERE, PROCESS, VERSION, WHAT)
(   1,<2024-03-13 13:26:35.383 +0100>,<nmr>,<nmr600w10>,<go4>,<TopSpin 3.6.5>,
      <created by zg on data set with UUID 'b7c1449c-e12e-11ee-bd20-e4b97ae8f36c'
       started at 2024-03-13 12:42:06.355 +0100,
       POWCHK enabled, PULCHK disabled,
       completed at 2024-03-13 13:26:35.383 +0100

       configuration hash MD5:
       6C 24 B6 55 19 6E 23 39 6C BC 15 74 A1 7F 1D 0E
       data hash MD5: 4K * 128
       FD C4 AC 4D 40 08 91 81 D5 E5 A5 11 05 62 F7 AA>)
(   2,<2024-03-13 13:26:36.609 +0100>,<nmr>,<nmr600w10>,<proc2d>,<TopSpin 3.6.5>,
      <Start of raw data processing
       xfb F2: SI = 4K WDW = 4 SSB = 2 FT_mod = 6 PKNL = 1 F1: SI = 128 WDW = 4 SSB = 2 FT_mod = 6 FCOR = 0.5 PH_mod = 2
       data hash MD5: 4K * 128
       48 FE 1D 45 57 11 0C 27 AE C1 EA 5D FC B9 C9 B2>)
(   3,<2024-03-13 13:44:37.731 +0100>,<nmr>,<nmr600w10>,<audit>,<TopSpin 3.6.5>,
      <user comment:
       TITLE=15N,1H-gs-HMBC
       4k-128-16, 5 Hz
       0,75h
       extern referenziertTITLE_END
       data hash MD5: 4K * 128
       48 FE 1D 45 57 11 0C 27 AE C1 EA 5D FC B9 C9 B2>)
(   4,<2024-03-13 13:44:38.095 +0100>,<nmr>,<nmr600w10>,<audit>,<TopSpin 3.6.5>,
      <user comment:
       TITLE=15N,1H-gs-HMBC
       4k-128-16, 5 Hz
       0,75h
       extern referenziertTITLE_END
       data hash MD5: 4K * 128
       48 FE 1D 45 57 11 0C 27 AE C1 EA 5D FC B9 C9 B2>)
##END=

$$ hash MD5
$$ AD A4 92 C7 75 76 07 86 A9 87 D2 1A 91 80 89 FD
