# Supplementary material for: Asymmetric Ring Opening of Oxabicyclic Alkenes: Enhanced Rhodium Catalysis Using Camphor-Derived NHC Ligands Featuring Pyridine Coordination
Source: J Org Chem. 2026 Jan 5;91(9):3459–65. doi: 10.1021/acs.joc.5c02582 (PMC12973293; doi:10.1021/acs.joc.5c02582)
Supplement: Supplementary file 1 [file jo5c02582_si_001.zip › FID for Publication1/2h/15N HSQC/pdata/1/curdat2]

##TITLE= Parameter file, TopSpin 3.6.5
##JCAMPDX= 5.0
##DATATYPE= Parameter Values
##NPOINTS= 1	$$ modification sequence number
##ORIGIN= Bruker BioSpin GmbH
##OWNER= nmr
$$ 2024-03-13 12:44:19.466 +0100  nmr@nmr600w10
$$ U:/data/nmr/nmr/kd-526-pa/15/pdata/1/curdat2
$$ process C:\Bruker\TopSpin3.6.5\prog\mod\dataserver.exe
##$DATPATH2= <U:/data/nmr/nmr>
##$DU2= <>
##$EXPNO2= 1
##$NAME2= <kd-526-pa>
##$PROCNO2= 1
##$TYPE= <>
##$USER2= <>
##END=
