# Supplementary material for: Asymmetric Ring Opening of Oxabicyclic Alkenes: Enhanced Rhodium Catalysis Using Camphor-Derived NHC Ligands Featuring Pyridine Coordination
Source: J Org Chem. 2026 Jan 5;91(9):3459–65. doi: 10.1021/acs.joc.5c02582 (PMC12973293; doi:10.1021/acs.joc.5c02582)
Supplement: Supplementary file 1 [file jo5c02582_si_001.zip › FID for Publication1/2h/19F/adcInfo_TRX3.xml]

 <TRX channel="3">
	<summary>Optimal performance achieved</summary>
	<maxAdcModulation>
		<utcDate>12-09:53:27.325</utcDate>
		<adcModulationPercent>25</adcModulationPercent>
		<numScan>6</numScan>
		<numExp>0</numExp>
	</maxAdcModulation>
	<minAdcModulation>
		<utcDate>12-09:52:55.621</utcDate>
		<adcModulationPercent>22</adcModulationPercent>
		<numScan>1</numScan>
		<numExp>0</numExp>
	</minAdcModulation>
	<adcOverflow>no</adcOverflow>
</TRX>
