# Supplementary material for: Asymmetric Ring Opening of Oxabicyclic Alkenes: Enhanced Rhodium Catalysis Using Camphor-Derived NHC Ligands Featuring Pyridine Coordination
Source: J Org Chem. 2026 Jan 5;91(9):3459–65. doi: 10.1021/acs.joc.5c02582 (PMC12973293; doi:10.1021/acs.joc.5c02582)
Supplement: Supplementary file 1 [file jo5c02582_si_001.zip › FID for Publication1/2h/19F/audita.txt]

##TITLE= Audit trail, TopSpin 4.1.4
##JCAMPDX= 5.01
##ORIGIN= Bruker BioSpin GmbH
##OWNER= root
$$ /root/.topspin-BladeEpu/local_acqu/kd-526-pa/19/audita.txt
##AUDIT TRAIL=  $$ (NUMBER, WHEN, WHO, WHERE, PROCESS, VERSION, WHAT)
(   1,<2024-03-12 09:52:47.821 +0000>,<NMR400NEO\nmrsu>,<NMR400NEO>,<go4>,<TopSpin 4.1.4>,
      <acquisition in progress>)
$$ U:/DATA/NMR/NMR/kd-526-pa/19/audita.txt
(   2,<2024-03-12 09:54:34.813 +0000>,<NMR400NEO\nmrsu>,<NMR400NEO>,<go4>,<TopSpin 4.1.4>,
      <created by zg on 'Avance Neo 400' (NMR400NEO) by user 'NMR400NEO\nmrsu'
       on data set with UUID '4829a74c-e056-11ee-ab04-0030d62beeb4'
       started at 2024-03-12 09:52:47.841 +0000, POWCHK enabled, PULCHK disabled,
       completed at 2024-03-12 09:54:34.812 +0000
       configuration hash MD5:
       9E 90 8F B4 F1 5F 22 03 89 DF 1E 48 E2 34 D4 F3
       double data hash MD5: 256K
       D4 38 0C 7C 5E 48 01 71 A1 3F 27 72 C9 AE 58 0A>)
(   3,<2024-03-12 10:54:32.405 +0100>,<nmrsu>,<NMR400neo>,<xwish3>,<TopSpin 4.1.4>,
      <ICON-NMR User ID: nmr
       double data hash MD5: 256K
       D4 38 0C 7C 5E 48 01 71 A1 3F 27 72 C9 AE 58 0A>)
##END=

$$ hash MD5
$$ ED 08 DB 38 07 B7 6C F7 2D 5C 31 08 78 56 80 92
