# Supplementary material for: Asymmetric Ring Opening of Oxabicyclic Alkenes: Enhanced Rhodium Catalysis Using Camphor-Derived NHC Ligands Featuring Pyridine Coordination
Source: J Org Chem. 2026 Jan 5;91(9):3459–65. doi: 10.1021/acs.joc.5c02582 (PMC12973293; doi:10.1021/acs.joc.5c02582)
Supplement: Supplementary file 1 [file jo5c02582_si_001.zip › FID for Publication1/2h/19F/pdata/1/auditp.txt]

##TITLE= Audit trail, TopSpin 4.1.4
##JCAMPDX= 5.01
##ORIGIN= Bruker BioSpin GmbH
##OWNER= nmrsu
$$ U:/DATA/NMR/NMR/kd-526-pa/19/pdata/1/auditp.txt
##AUDIT TRAIL=  $$ (NUMBER, WHEN, WHO, WHERE, PROCESS, VERSION, WHAT)
(   1,<2024-03-12 09:52:47.821 +0000>,<NMR400NEO\nmrsu>,<NMR400NEO>,<go4>,<TopSpin 4.1.4>,
      <acquisition in progress>)
$$ U:/DATA/NMR/NMR/kd-526-pa/19/audita.txt
(   2,<2024-03-12 09:54:34.813 +0000>,<NMR400NEO\nmrsu>,<NMR400NEO>,<go4>,<TopSpin 4.1.4>,
      <created by zg on 'Avance Neo 400' (NMR400NEO) by user 'NMR400NEO\nmrsu'
       on data set with UUID '4829a74c-e056-11ee-ab04-0030d62beeb4'
       started at 2024-03-12 09:52:47.841 +0000, POWCHK enabled, PULCHK disabled,
       completed at 2024-03-12 09:54:34.812 +0000
       configuration hash MD5:
       9E 90 8F B4 F1 5F 22 03 89 DF 1E 48 E2 34 D4 F3
       double data hash MD5: 256K
       D4 38 0C 7C 5E 48 01 71 A1 3F 27 72 C9 AE 58 0A>)
(   3,<2024-03-12 10:54:32.405 +0100>,<nmrsu>,<NMR400neo>,<xwish3>,<TopSpin 4.1.4>,
      <ICON-NMR User ID: nmr
       double data hash MD5: 256K
       D4 38 0C 7C 5E 48 01 71 A1 3F 27 72 C9 AE 58 0A>)
(   4,<2024-03-12 10:54:33.387 +0100>,<nmrsu/nmr>,<NMR400neo>,<proc1d>,<TopSpin 4.1.4>,
      <Start of raw data processing
       ef LB = 0.3 FT_mod = 6 PKNL = 1 SI = 128K 
       data hash MD5: 128K
       39 DA E3 3C 62 88 98 6F C6 15 AA 87 13 EF 30 C9>)
(   5,<2024-03-12 10:54:33.433 +0100>,<nmrsu/nmr>,<NMR400neo>,<proc1d>,<TopSpin 4.1.4>,
      <apks 
       data hash MD5: 128K
       B6 75 8A F3 A8 2C A4 45 3E 6F 3B 67 BE 7B FC E4>)
(   6,<2024-03-12 10:54:33.652 +0100>,<nmrsu/nmr>,<NMR400neo>,<proc1d>,<TopSpin 4.1.4>,
      <abs ABSG = 5 
       data hash MD5: 128K
       96 02 CA B4 33 9C 1C 86 EB 87 B3 C9 E9 2D CA 05>)
(   7,<2024-03-12 10:54:33.712 +0100>,<nmrsu/nmr>,<NMR400neo>,<peak>,<TopSpin 4.1.4>,
      <1D Peak picking
       data hash MD5: 128K
       96 02 CA B4 33 9C 1C 86 EB 87 B3 C9 E9 2D CA 05>)
(   8,<2024-03-12 10:54:33.807 +0100>,<nmrsu/nmr>,<NMR400neo>,<xwish3>,<TopSpin 4.1.4>,
      <ICON-NMR User ID: nmr
       data hash MD5: 128K
       96 02 CA B4 33 9C 1C 86 EB 87 B3 C9 E9 2D CA 05>)
(   9,<2024-03-12 11:03:14.764 +0100>,<nmrsu>,<NMR400neo>,<dataserver>,<TopSpin 4.1.4>,
      <Spectrum calibrated, SF was set. Old value: 376.592460 New value: 376.592643. Peak list modified: Yes
       data hash MD5: 128K
       96 02 CA B4 33 9C 1C 86 EB 87 B3 C9 E9 2D CA 05>)
(  10,<2024-03-12 11:03:14.772 +0100>,<nmrsu>,<NMR400neo>,<dataserver>,<TopSpin 4.1.4>,
      <Spectrum calibrated, OFFSET was set. Old value: 12.769520 New value: 12.283614. Peak list modified: Yes
       data hash MD5: 128K
       96 02 CA B4 33 9C 1C 86 EB 87 B3 C9 E9 2D CA 05>)
(  11,<2024-03-12 11:03:23.788 +0100>,<nmrsu>,<NMR400neo>,<audit>,<TopSpin 4.1.4>,
      <user comment:
       TITLE=19F{1H}
       zgig30
       d1: 5s
       extern referenziertTITLE_END
       data hash MD5: 128K
       96 02 CA B4 33 9C 1C 86 EB 87 B3 C9 E9 2D CA 05>)
(  12,<2024-03-14 17:18:21.036 +0100>,<TU-CLAUSTHAL\kd21>,<ioc-rw194>,<dataserver>,<TopSpin 3.5.5>,
      <new intrng file generated by interactive integration
       data hash MD5: 128K
       96 02 CA B4 33 9C 1C 86 EB 87 B3 C9 E9 2D CA 05>)
##END=

$$ hash MD5
$$ F8 CA 5D FD 5F 46 4C F6 F6 E8 65 00 5A E9 89 2C
