# Supplementary material for: Asymmetric Ring Opening of Oxabicyclic Alkenes: Enhanced Rhodium Catalysis Using Camphor-Derived NHC Ligands Featuring Pyridine Coordination
Source: J Org Chem. 2026 Jan 5;91(9):3459–65. doi: 10.1021/acs.joc.5c02582 (PMC12973293; doi:10.1021/acs.joc.5c02582)
Supplement: Supplementary file 1 [file jo5c02582_si_001.zip › FID for Publication1/2h/19F/pdata/1/integrals.txt]

   Current data set:
   NAME =	kd-526-pa	EXPNO =	19	PROCNO = 1
   DU   =	P:/NMR/2024/3 March

   Number   Integrated Region     Integral
