# Supplementary material for: Asymmetric Ring Opening of Oxabicyclic Alkenes: Enhanced Rhodium Catalysis Using Camphor-Derived NHC Ligands Featuring Pyridine Coordination
Source: J Org Chem. 2026 Jan 5;91(9):3459–65. doi: 10.1021/acs.joc.5c02582 (PMC12973293; doi:10.1021/acs.joc.5c02582)
Supplement: Supplementary file 1 [file jo5c02582_si_001.zip › FID for Publication1/2h/19F/pdata/1/peaklist.xml]

<?xml version="1.0" encoding="UTF-8"?>
<PeakList>
  <PeakList1D>
    <PeakList1DHeader creator="kd21" date="2024-03-14T17:18:24.353+01:00" expNo="19" name="kd-526-pa" owner="" procNo="1" source="P:/NMR/2024/3 March">
      <PeakPickDetails>F1=-126.661415ppm, F2=-148.682495ppm, MI=3.90cm, MAXI=19.88cm, PC=1.000
      </PeakPickDetails>
    </PeakList1DHeader>
    <Peak1D F1="-136.821701" intensity="1.500000e+001" type="0"/>
  </PeakList1D>
</PeakList>
