# Supplementary material for: Asymmetric Ring Opening of Oxabicyclic Alkenes: Enhanced Rhodium Catalysis Using Camphor-Derived NHC Ligands Featuring Pyridine Coordination
Source: J Org Chem. 2026 Jan 5;91(9):3459–65. doi: 10.1021/acs.joc.5c02582 (PMC12973293; doi:10.1021/acs.joc.5c02582)
Supplement: Supplementary file 1 [file jo5c02582_si_001.zip › FID for Publication1/2h/19F/pulseprogram.precomp]

# 1 "/root/.topspin-BladeEpu/local_acqu/kd-526-pa/19/lists/pp/zgig30"
# 1 "<built-in>"
# 1 "<command-line>"
# 1 "/root/.topspin-BladeEpu/local_acqu/kd-526-pa/19/lists/pp/zgig30"
;zgig30
;avance-version (18/04/13)
;1D sequence with inverse gated decoupling
;using 30 degree flip angle
;
;$CLASS=HighRes
;$DIM=1D
;$TYPE=
;$SUBTYPE=
;$COMMENT=


# 1 "/root/.topspin-BladeEpu/local_acqu/kd-526-pa/19/lists/pp/Avance.incl" 1
;Avance4.incl
;   for AV 4
;
;avance-version (16/08/18)
;
;$CLASS=Common Incl
;$COMMENT=


# 19 "/root/.topspin-BladeEpu/local_acqu/kd-526-pa/19/lists/pp/Avance.incl"
;setrtp0 denotes TimingController


# 50 "/root/.topspin-BladeEpu/local_acqu/kd-526-pa/19/lists/pp/Avance.incl"
# 51 "/root/.topspin-BladeEpu/local_acqu/kd-526-pa/19/lists/pp/Avance.incl"


# 63 "/root/.topspin-BladeEpu/local_acqu/kd-526-pa/19/lists/pp/Avance.incl"
# 89 "/root/.topspin-BladeEpu/local_acqu/kd-526-pa/19/lists/pp/Avance.incl"
# 90 "/root/.topspin-BladeEpu/local_acqu/kd-526-pa/19/lists/pp/Avance.incl"


# 123 "/root/.topspin-BladeEpu/local_acqu/kd-526-pa/19/lists/pp/Avance.incl"
;#define LOWQ
;#define HIGHQ


;#define MIX_UP
;#define MIX_DOWN
# 136 "/root/.topspin-BladeEpu/local_acqu/kd-526-pa/19/lists/pp/Avance.incl"
;$Id:$
# 14 "/root/.topspin-BladeEpu/local_acqu/kd-526-pa/19/lists/pp/zgig30" 2


"d11=30m"
# 19 "/root/.topspin-BladeEpu/local_acqu/kd-526-pa/19/lists/pp/zgig30"
"p0=p1/3"


"acqt0=-tan((p0/p1)*(PI/4))*p1*2/PI"
# 1 "mc_line 25 file /root/.topspin-BladeEpu/local_acqu/kd-526-pa/19/lists/pp/zgig30 exp. def. part of mc cmd. before ze"
; dimension 1D; AQ_mode 
define delay MCWRK
define delay MCREST
"MCREST = 30m - 30m"
"MCWRK = 0.333333*30m"
# 25 "/root/.topspin-BladeEpu/local_acqu/kd-526-pa/19/lists/pp/zgig30"
# 25 "/root/.topspin-BladeEpu/local_acqu/kd-526-pa/19/lists/pp/zgig30"
1 ze
# 1 "mc_line 25 file /root/.topspin-BladeEpu/local_acqu/kd-526-pa/19/lists/pp/zgig30 exp. def. of mc cmd. after ze"
# 26 "/root/.topspin-BladeEpu/local_acqu/kd-526-pa/19/lists/pp/zgig30"
  d11 pl12:f2
# 1 "mc_line 27 file /root/.topspin-BladeEpu/local_acqu/kd-526-pa/19/lists/pp/zgig30 exp. start label for mc cmd."
2 MCWRK  * 2 do:f2
LBLF0, MCWRK 
  MCREST
# 28 "/root/.topspin-BladeEpu/local_acqu/kd-526-pa/19/lists/pp/zgig30"
  d1
  p0 ph1
  go=2 ph31 cpd2:f2
# 1 "mc_line 31 file /root/.topspin-BladeEpu/local_acqu/kd-526-pa/19/lists/pp/zgig30 exp. mc cmd. in line"
  MCWRK do:f2 wr #0
  MCWRK zd
  lo to LBLF0 times td0

# 32 "/root/.topspin-BladeEpu/local_acqu/kd-526-pa/19/lists/pp/zgig30"
exit


ph1=0 2 2 0 1 3 3 1
ph31=0 2 2 0 1 3 3 1
# 39 "/root/.topspin-BladeEpu/local_acqu/kd-526-pa/19/lists/pp/zgig30"
;pl1 : f1 channel - power level for pulse (default)
;pl12: f2 channel - power level for CPD/BB decoupling
;p1 : f1 channel -  90 degree high power pulse
;d1 : relaxation delay; 1-5 * T1
;d11: delay for disk I/O                             [30 msec]
;ns: 1 * n, total number of scans: NS * TD0
;cpd2: decoupling according to sequence defined by cpdprg2
;pcpd2: f2 channel - 90 degree pulse for decoupling sequence


# 50 "/root/.topspin-BladeEpu/local_acqu/kd-526-pa/19/lists/pp/zgig30"
;$Id:$
