# Supplementary material for: Asymmetric Ring Opening of Oxabicyclic Alkenes: Enhanced Rhodium Catalysis Using Camphor-Derived NHC Ligands Featuring Pyridine Coordination
Source: J Org Chem. 2026 Jan 5;91(9):3459–65. doi: 10.1021/acs.joc.5c02582 (PMC12973293; doi:10.1021/acs.joc.5c02582)
Supplement: Supplementary file 1 [file jo5c02582_si_001.zip › FID for Publication1/2h/1H/pdata/1/auditp.txt]

##TITLE= Audit trail, TopSpin 3.6.5
##JCAMPDX= 5.01
##ORIGIN= Bruker BioSpin GmbH
##OWNER= nmr
$$ U:/data/nmr/nmr/kd-526-pa/1/pdata/1/auditp.txt
##AUDIT TRAIL=  $$ (NUMBER, WHEN, WHO, WHERE, PROCESS, VERSION, WHAT)
(   1,<2024-03-13 12:15:28.898 +0100>,<nmr>,<nmr600w10>,<go4>,<TopSpin 3.6.5>,
      <created by zg on data set with UUID 'b73f3cee-e12a-11ee-950c-e4b97ae8f36c'
       started at 2024-03-13 12:13:27.484 +0100,
       POWCHK enabled, PULCHK disabled,
       completed at 2024-03-13 12:15:28.898 +0100

       configuration hash MD5:
       6C 24 B6 55 19 6E 23 39 6C BC 15 74 A1 7F 1D 0E
       data hash MD5: 128K
       80 98 DA 03 8C E8 23 C6 BC 47 E2 7A 9D DF 18 63>)
(   2,<2024-03-13 12:15:32.460 +0100>,<nmr>,<nmr600w10>,<proc1d>,<TopSpin 3.6.5>,
      <Start of raw data processing
       efp LB = 0.3 FT_mod = 6 PKNL = 1 PHC0 = 111.199 PHC1 = -33.69384 SI = 64K 
       data hash MD5: 64K
       C5 EF 2E 22 9C AB F0 CB 54 89 C4 B6 8E 1B 01 7F>)
(   3,<2024-03-13 12:15:32.707 +0100>,<nmr>,<nmr600w10>,<proc1d>,<TopSpin 3.6.5>,
      <apk 
       data hash MD5: 64K
       73 63 41 9E E0 8D 0E 28 65 1F 4C D4 24 B3 FA 40>)
(   4,<2024-03-13 12:15:32.808 +0100>,<nmr>,<nmr600w10>,<proc1d>,<TopSpin 3.6.5>,
      <abs ABSG = 5 
       data hash MD5: 64K
       70 61 27 49 85 58 BC 2E BA 15 2C 75 54 CC 8F 03>)
(   5,<2024-03-13 12:22:08.186 +0100>,<nmr>,<nmr600w10>,<dataserver>,<TopSpin 3.6.5>,
      <INTEGRAL 2024-03-13 12:21:00.287 +0100
       DELETE [7.504;6.273]
       data hash MD5: 64K
       70 61 27 49 85 58 BC 2E BA 15 2C 75 54 CC 8F 03>)
(   6,<2024-03-13 12:22:08.186 +0100>,<nmr>,<nmr600w10>,<dataserver>,<TopSpin 3.6.5>,
      <INTEGRAL 2024-03-13 12:21:00.287 +0100
       DELETE [5.648;4.877]
       data hash MD5: 64K
       70 61 27 49 85 58 BC 2E BA 15 2C 75 54 CC 8F 03>)
(   7,<2024-03-13 12:22:08.186 +0100>,<nmr>,<nmr600w10>,<dataserver>,<TopSpin 3.6.5>,
      <INTEGRAL 2024-03-13 12:21:00.287 +0100
       DELETE [3.920;3.322]
       data hash MD5: 64K
       70 61 27 49 85 58 BC 2E BA 15 2C 75 54 CC 8F 03>)
(   8,<2024-03-13 12:22:08.202 +0100>,<nmr>,<nmr600w10>,<dataserver>,<TopSpin 3.6.5>,
      <INTEGRAL 2024-03-13 12:21:00.287 +0100
       DELETE [2.487;-0.130]
       data hash MD5: 64K
       70 61 27 49 85 58 BC 2E BA 15 2C 75 54 CC 8F 03>)
(   9,<2024-03-13 12:22:08.202 +0100>,<nmr>,<nmr600w10>,<dataserver>,<TopSpin 3.6.5>,
      <INTEGRAL 2024-03-13 12:21:06.990 +0100
       DEFINE [0.961;0.941]
       data hash MD5: 64K
       70 61 27 49 85 58 BC 2E BA 15 2C 75 54 CC 8F 03>)
(  10,<2024-03-13 12:22:08.202 +0100>,<nmr>,<nmr600w10>,<dataserver>,<TopSpin 3.6.5>,
      <INTEGRAL 2024-03-13 12:21:11.812 +0100
       DEFINE [0.986;0.966]
       data hash MD5: 64K
       70 61 27 49 85 58 BC 2E BA 15 2C 75 54 CC 8F 03>)
(  11,<2024-03-13 12:22:08.202 +0100>,<nmr>,<nmr600w10>,<dataserver>,<TopSpin 3.6.5>,
      <INTEGRAL 2024-03-13 12:21:13.801 +0100
       DEFINE [1.152;1.133]
       data hash MD5: 64K
       70 61 27 49 85 58 BC 2E BA 15 2C 75 54 CC 8F 03>)
(  12,<2024-03-13 12:22:08.202 +0100>,<nmr>,<nmr600w10>,<dataserver>,<TopSpin 3.6.5>,
      <INTEGRAL 2024-03-13 12:21:20.736 +0100
       DEFINE [1.654;1.559]
       data hash MD5: 64K
       70 61 27 49 85 58 BC 2E BA 15 2C 75 54 CC 8F 03>)
(  13,<2024-03-13 12:22:08.202 +0100>,<nmr>,<nmr600w10>,<dataserver>,<TopSpin 3.6.5>,
      <INTEGRAL 2024-03-13 12:21:23.466 +0100
       DEFINE [1.816;1.746]
       data hash MD5: 64K
       70 61 27 49 85 58 BC 2E BA 15 2C 75 54 CC 8F 03>)
(  14,<2024-03-13 12:22:08.202 +0100>,<nmr>,<nmr600w10>,<dataserver>,<TopSpin 3.6.5>,
      <INTEGRAL 2024-03-13 12:21:27.656 +0100
       DEFINE [2.258;2.181]
       data hash MD5: 64K
       70 61 27 49 85 58 BC 2E BA 15 2C 75 54 CC 8F 03>)
(  15,<2024-03-13 12:22:08.202 +0100>,<nmr>,<nmr600w10>,<dataserver>,<TopSpin 3.6.5>,
      <INTEGRAL 2024-03-13 12:21:34.160 +0100
       DEFINE [3.676;3.615]
       data hash MD5: 64K
       70 61 27 49 85 58 BC 2E BA 15 2C 75 54 CC 8F 03>)
(  16,<2024-03-13 12:22:08.218 +0100>,<nmr>,<nmr600w10>,<dataserver>,<TopSpin 3.6.5>,
      <INTEGRAL 2024-03-13 12:21:43.486 +0100
       DEFINE [5.378;5.289]
       data hash MD5: 64K
       70 61 27 49 85 58 BC 2E BA 15 2C 75 54 CC 8F 03>)
(  17,<2024-03-13 12:22:08.218 +0100>,<nmr>,<nmr600w10>,<dataserver>,<TopSpin 3.6.5>,
      <INTEGRAL 2024-03-13 12:21:51.222 +0100
       DEFINE [6.557;6.512]
       data hash MD5: 64K
       70 61 27 49 85 58 BC 2E BA 15 2C 75 54 CC 8F 03>)
(  18,<2024-03-13 12:22:08.218 +0100>,<nmr>,<nmr600w10>,<dataserver>,<TopSpin 3.6.5>,
      <INTEGRAL 2024-03-13 12:21:53.627 +0100
       DEFINE [6.721;6.673]
       data hash MD5: 64K
       70 61 27 49 85 58 BC 2E BA 15 2C 75 54 CC 8F 03>)
(  19,<2024-03-13 12:22:08.218 +0100>,<nmr>,<nmr600w10>,<dataserver>,<TopSpin 3.6.5>,
      <INTEGRAL 2024-03-13 12:21:57.708 +0100
       DEFINE [6.976;6.916]
       data hash MD5: 64K
       70 61 27 49 85 58 BC 2E BA 15 2C 75 54 CC 8F 03>)
##END=

$$ hash MD5
$$ DD 42 AE 65 01 2D B1 8A 91 0D 52 EE DF 96 A9 34
