# Supplementary material for: Asymmetric Ring Opening of Oxabicyclic Alkenes: Enhanced Rhodium Catalysis Using Camphor-Derived NHC Ligands Featuring Pyridine Coordination
Source: J Org Chem. 2026 Jan 5;91(9):3459–65. doi: 10.1021/acs.joc.5c02582 (PMC12973293; doi:10.1021/acs.joc.5c02582)
Supplement: Supplementary file 1 [file jo5c02582_si_001.zip › FID for Publication1/2h/1H/pdata/1/integrals.txt]

   Current data set:
   NAME =	kd-526-pa	EXPNO =	1	PROCNO = 1
   DU   =	U:/data/nmr/nmr

   Number   Integrated Region     Integral
     1      6.976      6.916         2.09919
     2      6.721      6.673         1.05176
     3      6.557      6.512         1.01823
     4      5.378      5.289         0.92257
     5      3.676      3.615         1.04610
     6      2.258      2.181         1.05501
     7      1.816      1.746         1.07188
     8      1.654      1.559         2.13432
     9      1.152      1.133         3.63424
    10      0.986      0.966         3.08329
    11      0.961      0.941         3.00000
