# Supplementary material for: Asymmetric Ring Opening of Oxabicyclic Alkenes: Enhanced Rhodium Catalysis Using Camphor-Derived NHC Ligands Featuring Pyridine Coordination
Source: J Org Chem. 2026 Jan 5;91(9):3459–65. doi: 10.1021/acs.joc.5c02582 (PMC12973293; doi:10.1021/acs.joc.5c02582)
Supplement: Supplementary file 1 [file jo5c02582_si_001.zip › FID for Publication1/2h/1H/pdata/1/intrng]

A 1.0 #regions in PPM
# low field   high field  bias        slope
  6.9761339393418975  6.9164911318908295  0.0  0.0  # for region 1
  6.72148508318125  6.673252204112125  0.0  0.0  # for region 2
  6.55707838785961  6.511957307440106  0.0  0.0  # for region 3
  5.37770669965327  5.288501805030803  0.0  0.0  # for region 4
  3.6760714714189184  3.6153913977513095  0.0  0.0  # for region 5
  2.2581285534082927  2.1813708533843084  0.0  0.0  # for region 6
  1.8157345120538382  1.7457190424373663  0.0  0.0  # for region 7
  1.6539209822735474  1.5590111234601078  0.0  0.0  # for region 8
  1.1524027665763013  1.1326947084620351  0.0  0.0  # for region 9
  0.9859215388215791  0.9662134807073129  0.0  0.0  # for region 10
  0.9605085165163412  0.9408004584020749  0.0  0.0  # for region 11
