# Supplementary material for: Asymmetric Ring Opening of Oxabicyclic Alkenes: Enhanced Rhodium Catalysis Using Camphor-Derived NHC Ligands Featuring Pyridine Coordination
Source: J Org Chem. 2026 Jan 5;91(9):3459–65. doi: 10.1021/acs.joc.5c02582 (PMC12973293; doi:10.1021/acs.joc.5c02582)
Supplement: Supplementary file 2 [file jo5c02582_si_002.zip]

Archive with 2,990 entries (2,655 files):
- FID for Publication2/
- FID for Publication2/Rh(SIMes)/
- FID for Publication2/Rh(SIMes)/13C/
- FID for Publication2/Rh(SIMes)/13C/acqu
- FID for Publication2/Rh(SIMes)/13C/acqus
- FID for Publication2/Rh(SIMes)/13C/adcInfo_TRX2.xml
- FID for Publication2/Rh(SIMes)/13C/audita.txt
- FID for Publication2/Rh(SIMes)/13C/fid
- FID for Publication2/Rh(SIMes)/13C/format.temp
- FID for Publication2/Rh(SIMes)/13C/lists/
- FID for Publication2/Rh(SIMes)/13C/lists/cpd/
- FID for Publication2/Rh(SIMes)/13C/lists/cpd/waltz65
- FID for Publication2/Rh(SIMes)/13C/lists/form/
- FID for Publication2/Rh(SIMes)/13C/lists/form/plot_acqu.form
- FID for Publication2/Rh(SIMes)/13C/lists/pp/
- FID for Publication2/Rh(SIMes)/13C/lists/pp/Avance.incl
- FID for Publication2/Rh(SIMes)/13C/lists/pp/Delay.incl
- FID for Publication2/Rh(SIMes)/13C/lists/pp/deptsp135
- FID for Publication2/Rh(SIMes)/13C/lists/wave/
- FID for Publication2/Rh(SIMes)/13C/lists/wave/Crp60comp.4
- FID for Publication2/Rh(SIMes)/13C/pdata/
- FID for Publication2/Rh(SIMes)/13C/pdata/1/
- FID for Publication2/Rh(SIMes)/13C/pdata/1/1i
- FID for Publication2/Rh(SIMes)/13C/pdata/1/1r
- FID for Publication2/Rh(SIMes)/13C/pdata/1/auditp.txt
- FID for Publication2/Rh(SIMes)/13C/pdata/1/intrng
- FID for Publication2/Rh(SIMes)/13C/pdata/1/outd
- FID for Publication2/Rh(SIMes)/13C/pdata/1/peaklist.xml
- FID for Publication2/Rh(SIMes)/13C/pdata/1/peakrng
- FID for Publication2/Rh(SIMes)/13C/pdata/1/peaks
- FID for Publication2/Rh(SIMes)/13C/pdata/1/proc
- FID for Publication2/Rh(SIMes)/13C/pdata/1/procs
- FID for Publication2/Rh(SIMes)/13C/pdata/1/title
- FID for Publication2/Rh(SIMes)/13C/prosol_History
- FID for Publication2/Rh(SIMes)/13C/pulseprogram.precomp
- FID for Publication2/Rh(SIMes)/13C/scon2
- FID for Publication2/Rh(SIMes)/13C/shimvalues
- FID for Publication2/Rh(SIMes)/13C/specpar
- FID for Publication2/Rh(SIMes)/13C/uxnmr.info
- FID for Publication2/Rh(SIMes)/13C/uxnmr.par
- FID for Publication2/Rh(SIMes)/13C/vtc_pid_settings
- FID for Publication2/Rh(SIMes)/1H/
- FID for Publication2/Rh(SIMes)/1H/acqu
- FID for Publication2/Rh(SIMes)/1H/acqus
- FID for Publication2/Rh(SIMes)/1H/adcInfo_TRX2.xml
- FID for Publication2/Rh(SIMes)/1H/audita.txt
- FID for Publication2/Rh(SIMes)/1H/fid
- FID for Publication2/Rh(SIMes)/1H/format.temp
- FID for Publication2/Rh(SIMes)/1H/lists/
- FID for Publication2/Rh(SIMes)/1H/lists/cpd/
- FID for Publication2/Rh(SIMes)/1H/lists/cpd/waltz65
- FID for Publication2/Rh(SIMes)/1H/lists/form/
- FID for Publication2/Rh(SIMes)/1H/lists/form/plot_acqu.form
- FID for Publication2/Rh(SIMes)/1H/lists/pp/
- FID for Publication2/Rh(SIMes)/1H/lists/pp/Avance.incl
- FID for Publication2/Rh(SIMes)/1H/lists/pp/Delay.incl
- FID for Publication2/Rh(SIMes)/1H/lists/pp/zgpg30
- FID for Publication2/Rh(SIMes)/1H/pdata/
- FID for Publication2/Rh(SIMes)/1H/pdata/1/
- FID for Publication2/Rh(SIMes)/1H/pdata/1/1i
- FID for Publication2/Rh(SIMes)/1H/pdata/1/1r
- FID for Publication2/Rh(SIMes)/1H/pdata/1/auditp.txt
- FID for Publication2/Rh(SIMes)/1H/pdata/1/intrng
- FID for Publication2/Rh(SIMes)/1H/pdata/1/outd
- FID for Publication2/Rh(SIMes)/1H/pdata/1/peaklist.xml
- FID for Publication2/Rh(SIMes)/1H/pdata/1/peakrng
- FID for Publication2/Rh(SIMes)/1H/pdata/1/peaks
- FID for Publication2/Rh(SIMes)/1H/pdata/1/proc
- FID for Publication2/Rh(SIMes)/1H/pdata/1/procs
- FID for Publication2/Rh(SIMes)/1H/pdata/1/title
- FID for Publication2/Rh(SIMes)/1H/prosol_History
- FID for Publication2/Rh(SIMes)/1H/pulseprogram.precomp
- FID for Publication2/Rh(SIMes)/1H/scon2
- FID for Publication2/Rh(SIMes)/1H/shimvalues
- FID for Publication2/Rh(SIMes)/1H/specpar
- FID for Publication2/Rh(SIMes)/1H/uxnmr.info
- FID for Publication2/Rh(SIMes)/1H/uxnmr.par
- FID for Publication2/Rh(SIMes)/1H/vtc_pid_settings
- FID for Publication2/Rh4aa/
- FID for Publication2/Rh4aa/13C/
- FID for Publication2/Rh4aa/13C/acqu
- FID for Publication2/Rh4aa/13C/acqus
- FID for Publication2/Rh4aa/13C/audita.txt
- FID for Publication2/Rh4aa/13C/cpdprg2
- FID for Publication2/Rh4aa/13C/fid
- FID for Publication2/Rh4aa/13C/format.temp
- FID for Publication2/Rh4aa/13C/fq1list
- FID for Publication2/Rh4aa/13C/pdata/
- FID for Publication2/Rh4aa/13C/pdata/1/
- FID for Publication2/Rh4aa/13C/pdata/1/1i
- FID for Publication2/Rh4aa/13C/pdata/1/1r
- FID for Publication2/Rh4aa/13C/pdata/1/auditp.txt
- FID for Publication2/Rh4aa/13C/pdata/1/intrng
- FID for Publication2/Rh4aa/13C/pdata/1/outd
- FID for Publication2/Rh4aa/13C/pdata/1/parm.txt
- FID for Publication2/Rh4aa/13C/pdata/1/peaklist.xml
- FID for Publication2/Rh4aa/13C/pdata/1/peakrng
- FID for Publication2/Rh4aa/13C/pdata/1/peaks
- FID for Publication2/Rh4aa/13C/pdata/1/proc
- FID for Publication2/Rh4aa/13C/pdata/1/procs
- FID for Publication2/Rh4aa/13C/pdata/1/thumb.png
- FID for Publication2/Rh4aa/13C/pdata/1/title
- FID for Publication2/Rh4aa/13C/precom.output
- FID for Publication2/Rh4aa/13C/prosol_History
- FID for Publication2/Rh4aa/13C/pulseprogram
- FID for Publication2/Rh4aa/13C/scon2
- FID for Publication2/Rh4aa/13C/shimvalues
- FID for Publication2/Rh4aa/13C/specpar
- FID for Publication2/Rh4aa/13C/stanprogram4508
- FID for Publication2/Rh4aa/13C/uxnmr.info
- FID for Publication2/Rh4aa/13C/uxnmr.par
- FID for Publication2/Rh4aa/13C/vtc_pid_settings
- FID for Publication2/Rh4aa/1H/
- FID for Publication2/Rh4aa/1H/acqu
- FID for Publication2/Rh4aa/1H/acqus
- FID for Publication2/Rh4aa/1H/audita.txt
- FID for Publication2/Rh4aa/1H/fid
- FID for Publication2/Rh4aa/1H/format.temp
- FID for Publication2/Rh4aa/1H/fq1list
- FID for Publication2/Rh4aa/1H/pdata/
- FID for Publication2/Rh4aa/1H/pdata/1/
- FID for Publication2/Rh4aa/1H/pdata/1/1i
- FID for Publication2/Rh4aa/1H/pdata/1/1r
- FID for Publication2/Rh4aa/1H/pdata/1/auditp.txt
- FID for Publication2/Rh4aa/1H/pdata/1/intrng
- FID for Publication2/Rh4aa/1H/pdata/1/outd
- FID for Publication2/Rh4aa/1H/pdata/1/proc
- FID for Publication2/Rh4aa/1H/pdata/1/procs
- FID for Publication2/Rh4aa/1H/pdata/1/thumb.png
- FID for Publication2/Rh4aa/1H/pdata/1/title
- FID for Publication2/Rh4aa/1H/precom.output
- FID for Publication2/Rh4aa/1H/prosol_History
- FID for Publication2/Rh4aa/1H/pulseprogram
- FID for Publication2/Rh4aa/1H/scon2
- FID for Publication2/Rh4aa/1H/shimvalues
- FID for Publication2/Rh4aa/1H/specpar
- FID for Publication2/Rh4aa/1H/stanprogram4508
- FID for Publication2/Rh4aa/1H/topshimreport
- FID for Publication2/Rh4aa/1H/uxnmr.info
- FID for Publication2/Rh4aa/1H/uxnmr.par
- FID for Publication2/Rh4aa/1H/vtc_pid_settings
- FID for Publication2/Rh4ab/
- FID for Publication2/Rh4ab/13C/
- FID for Publication2/Rh4ab/13C/acqu
- FID for Publication2/Rh4ab/13C/acqus
- FID for Publication2/Rh4ab/13C/audita.txt
- FID for Publication2/Rh4ab/13C/cpdprg2
- FID for Publication2/Rh4ab/13C/fid
- FID for Publication2/Rh4ab/13C/format.temp
- FID for Publication2/Rh4ab/13C/fq1list
- FID for Publication2/Rh4ab/13C/pdata/
- FID for Publication2/Rh4ab/13C/pdata/1/
- FID for Publication2/Rh4ab/13C/pdata/1/1i
- FID for Publication2/Rh4ab/13C/pdata/1/1r
- FID for Publication2/Rh4ab/13C/pdata/1/auditp.txt
- FID for Publication2/Rh4ab/13C/pdata/1/intrng
- FID for Publication2/Rh4ab/13C/pdata/1/outd
- FID for Publication2/Rh4ab/13C/pdata/1/parm.txt
- FID for Publication2/Rh4ab/13C/pdata/1/peaks
- FID for Publication2/Rh4ab/13C/pdata/1/proc
- FID for Publication2/Rh4ab/13C/pdata/1/procs
- FID for Publication2/Rh4ab/13C/pdata/1/thumb.png
- FID for Publication2/Rh4ab/13C/pdata/1/title
- FID for Publication2/Rh4ab/13C/precom.output
- FID for Publication2/Rh4ab/13C/prosol_History
- FID for Publication2/Rh4ab/13C/pulseprogram
- FID for Publication2/Rh4ab/13C/scon2
- FID for Publication2/Rh4ab/13C/shimvalues
- FID for Publication2/Rh4ab/13C/specpar
- FID for Publication2/Rh4ab/13C/stanprogram4508
- FID for Publication2/Rh4ab/13C/uxnmr.info
- FID for Publication2/Rh4ab/13C/uxnmr.par
- FID for Publication2/Rh4ab/13C/vtc_pid_settings
- FID for Publication2/Rh4ab/1H/
- FID for Publication2/Rh4ab/1H/acqu
- FID for Publication2/Rh4ab/1H/acqus
- FID for Publication2/Rh4ab/1H/audita.txt
- FID for Publication2/Rh4ab/1H/fid
- FID for Publication2/Rh4ab/1H/format.temp
- FID for Publication2/Rh4ab/1H/fq1list
- FID for Publication2/Rh4ab/1H/pdata/
- FID for Publication2/Rh4ab/1H/pdata/1/
- FID for Publication2/Rh4ab/1H/pdata/1/1i
- FID for Publication2/Rh4ab/1H/pdata/1/1r
- FID for Publication2/Rh4ab/1H/pdata/1/auditp.txt
- FID for Publication2/Rh4ab/1H/pdata/1/integrals.txt
- FID for Publication2/Rh4ab/1H/pdata/1/intrng
- FID for Publication2/Rh4ab/1H/pdata/1/outd
- FID for Publication2/Rh4ab/1H/pdata/1/proc
- FID for Publication2/Rh4ab/1H/pdata/1/procs
- FID for Publication2/Rh4ab/1H/pdata/1/thumb.png
- FID for Publication2/Rh4ab/1H/pdata/1/title
- FID for Publication2/Rh4ab/1H/precom.output
- FID for Publication2/Rh4ab/1H/prosol_History
- FID for Publication2/Rh4ab/1H/pulseprogram
- FID for Publication2/Rh4ab/1H/scon2
- FID for Publication2/Rh4ab/1H/shimvalues
- FID for Publication2/Rh4ab/1H/specpar
- FID for Publication2/Rh4ab/1H/stanprogram4508
- FID for Publication2/Rh4ab/1H/topshimreport
- FID for Publication2/Rh4ab/1H/uxnmr.info
- FID for Publication2/Rh4ab/1H/uxnmr.par
- FID for Publication2/Rh4ab/1H/vtc_pid_settings
- FID for Publication2/Rh4ac/
- FID for Publication2/Rh4ac/13C/
- FID for Publication2/Rh4ac/13C/acqu
- FID for Publication2/Rh4ac/13C/acqus
- FID for Publication2/Rh4ac/13C/audita.txt
- FID for Publication2/Rh4ac/13C/cpdprg2
- FID for Publication2/Rh4ac/13C/fid
- FID for Publication2/Rh4ac/13C/format.temp
- FID for Publication2/Rh4ac/13C/fq1list
- FID for Publication2/Rh4ac/13C/pdata/
- FID for Publication2/Rh4ac/13C/pdata/1/
- FID for Publication2/Rh4ac/13C/pdata/1/1i
- FID for Publication2/Rh4ac/13C/pdata/1/1r
- FID for Publication2/Rh4ac/13C/pdata/1/auditp.txt
- FID for Publication2/Rh4ac/13C/pdata/1/intrng
- FID for Publication2/Rh4ac/13C/pdata/1/outd
- FID for Publication2/Rh4ac/13C/pdata/1/parm.txt
- FID for Publication2/Rh4ac/13C/pdata/1/peaklist.xml
- FID for Publication2/Rh4ac/13C/pdata/1/peakrng
- FID for Publication2/Rh4ac/13C/pdata/1/peaks
- FID for Publication2/Rh4ac/13C/pdata/1/proc
- FID for Publication2/Rh4ac/13C/pdata/1/procs
- FID for Publication2/Rh4ac/13C/pdata/1/thumb.png
- FID for Publication2/Rh4ac/13C/pdata/1/title
- FID for Publication2/Rh4ac/13C/precom.output
- FID for Publication2/Rh4ac/13C/prosol_History
- FID for Publication2/Rh4ac/13C/pulseprogram
- FID for Publication2/Rh4ac/13C/scon2
- FID for Publication2/Rh4ac/13C/shimvalues
- FID for Publication2/Rh4ac/13C/specpar
- FID for Publication2/Rh4ac/13C/stanprogram10596
- FID for Publication2/Rh4ac/13C/uxnmr.info
- FID for Publication2/Rh4ac/13C/uxnmr.par
- FID for Publication2/Rh4ac/13C/vtc_pid_settings
- FID for Publication2/Rh4ac/1H/
- FID for Publication2/Rh4ac/1H/acqu
- FID for Publication2/Rh4ac/1H/acqus
- FID for Publication2/Rh4ac/1H/audita.txt
- FID for Publication2/Rh4ac/1H/fid
- FID for Publication2/Rh4ac/1H/format.temp
- FID for Publication2/Rh4ac/1H/fq1list
- FID for Publication2/Rh4ac/1H/pdata/
- FID for Publication2/Rh4ac/1H/pdata/1/
- FID for Publication2/Rh4ac/1H/pdata/1/1i
- FID for Publication2/Rh4ac/1H/pdata/1/1r
- FID for Publication2/Rh4ac/1H/pdata/1/auditp.txt
- FID for Publication2/Rh4ac/1H/pdata/1/integrals.txt
- FID for Publication2/Rh4ac/1H/pdata/1/intrng
- FID for Publication2/Rh4ac/1H/pdata/1/outd
- FID for Publication2/Rh4ac/1H/pdata/1/proc
- FID for Publication2/Rh4ac/1H/pdata/1/procs
- FID for Publication2/Rh4ac/1H/pdata/1/title
- FID for Publication2/Rh4ac/1H/precom.output
- FID for Publication2/Rh4ac/1H/prosol_History
- FID for Publication2/Rh4ac/1H/pulseprogram
- FID for Publication2/Rh4ac/1H/scon2
- FID for Publication2/Rh4ac/1H/shimvalues
- FID for Publication2/Rh4ac/1H/specpar
- FID for Publication2/Rh4ac/1H/stanprogram10596
- FID for Publication2/Rh4ac/1H/topshimreport
- FID for Publication2/Rh4ac/1H/uxnmr.info
- FID for Publication2/Rh4ac/1H/uxnmr.par
- FID for Publication2/Rh4ac/1H/vtc_pid_settings
- FID for Publication2/Rh4ad/
- FID for Publication2/Rh4ad/13C/
- FID for Publication2/Rh4ad/13C/acqu
- FID for Publication2/Rh4ad/13C/acqus
- FID for Publication2/Rh4ad/13C/audita.txt
- FID for Publication2/Rh4ad/13C/cpdprg2
- FID for Publication2/Rh4ad/13C/fid
- FID for Publication2/Rh4ad/13C/format.temp
- FID for Publication2/Rh4ad/13C/fq1list
- FID for Publication2/Rh4ad/13C/pdata/
- FID for Publication2/Rh4ad/13C/pdata/1/
- FID for Publication2/Rh4ad/13C/pdata/1/1i
- FID for Publication2/Rh4ad/13C/pdata/1/1r
- FID for Publication2/Rh4ad/13C/pdata/1/auditp.txt
- FID for Publication2/Rh4ad/13C/pdata/1/intrng
- FID for Publication2/Rh4ad/13C/pdata/1/outd
- FID for Publication2/Rh4ad/13C/pdata/1/parm.txt
- FID for Publication2/Rh4ad/13C/pdata/1/peaklist.xml
- FID for Publication2/Rh4ad/13C/pdata/1/peakrng
- FID for Publication2/Rh4ad/13C/pdata/1/peaks
- FID for Publication2/Rh4ad/13C/pdata/1/proc
- FID for Publication2/Rh4ad/13C/pdata/1/procs
- FID for Publication2/Rh4ad/13C/pdata/1/thumb.png
- FID for Publication2/Rh4ad/13C/pdata/1/title
- FID for Publication2/Rh4ad/13C/precom.output
- FID for Publication2/Rh4ad/13C/prosol_History
- FID for Publication2/Rh4ad/13C/pulseprogram
- FID for Publication2/Rh4ad/13C/scon2
- FID for Publication2/Rh4ad/13C/shimvalues
- FID for Publication2/Rh4ad/13C/specpar
- FID for Publication2/Rh4ad/13C/stanprogram4568
- FID for Publication2/Rh4ad/13C/uxnmr.info
- FID for Publication2/Rh4ad/13C/uxnmr.par
- FID for Publication2/Rh4ad/13C/vtc_pid_settings
[truncated: 2,690 more entries]
