# Supplementary material for: Asymmetric Ring Opening of Oxabicyclic Alkenes: Enhanced Rhodium Catalysis Using Camphor-Derived NHC Ligands Featuring Pyridine Coordination
Source: J Org Chem. 2026 Jan 5;91(9):3459–65. doi: 10.1021/acs.joc.5c02582 (PMC12973293; doi:10.1021/acs.joc.5c02582)
Supplement: Supplementary file 2 [file jo5c02582_si_002.zip › FID for Publication2/Rh(SIMes)/13C/audita.txt]

##TITLE= Audit trail, TopSpin 4.1.4
##JCAMPDX= 5.01
##ORIGIN= Bruker BioSpin GmbH
##OWNER= root
$$ /root/.topspin-BladeEpu/local_acqu/we-008-f1/22/audita.txt
##AUDIT TRAIL=  $$ (NUMBER, WHEN, WHO, WHERE, PROCESS, VERSION, WHAT)
(   1,<2024-09-27 11:34:26.631 +0000>,<NMR400NEO\nmrsu>,<NMR400NEO>,<go4>,<TopSpin 4.1.4>,
      <acquisition in progress>)
$$ U:/DATA/NMR/NMR/we-008-f1/22/audita.txt
(   2,<2024-09-27 11:36:14.683 +0000>,<NMR400NEO\nmrsu>,<NMR400NEO>,<go4>,<TopSpin 4.1.4>,
      <created by zg on 'Avance Neo 400' (NMR400NEO) by user 'NMR400NEO\nmrsu'
       on data set with UUID '73785a6e-7cc4-11ef-89e3-0030d62beeb4'
       started at 2024-09-27 11:34:26.647 +0000, POWCHK enabled, PULCHK disabled,
       completed at 2024-09-27 11:36:14.682 +0000
       configuration hash MD5:
       27 AD 06 46 2B 51 BD CC CC E3 2A 02 88 33 CA A7
       double data hash MD5: 64K
       59 0D 98 40 A9 EB 15 89 FB 29 64 C2 9C BD AD EE>)
(   3,<2024-09-27 13:36:10.870 +0200>,<nmrsu>,<NMR400neo>,<xwish3>,<TopSpin 4.1.4>,
      <ICON-NMR User ID: nmr
       double data hash MD5: 64K
       59 0D 98 40 A9 EB 15 89 FB 29 64 C2 9C BD AD EE>)
##END=

$$ hash MD5
$$ 97 95 A8 29 05 35 0B 25 D5 25 AE 83 35 AF 24 3F
