# Supplementary material for: Asymmetric Ring Opening of Oxabicyclic Alkenes: Enhanced Rhodium Catalysis Using Camphor-Derived NHC Ligands Featuring Pyridine Coordination
Source: J Org Chem. 2026 Jan 5;91(9):3459–65. doi: 10.1021/acs.joc.5c02582 (PMC12973293; doi:10.1021/acs.joc.5c02582)
Supplement: Supplementary file 2 [file jo5c02582_si_002.zip › FID for Publication2/Rh(SIMes)/13C/pdata/1/auditp.txt]

##TITLE= Audit trail, TopSpin 4.1.4
##JCAMPDX= 5.01
##ORIGIN= Bruker BioSpin GmbH
##OWNER= nmrsu
$$ U:/DATA/NMR/NMR/we-008-f1/22/pdata/1/auditp.txt
##AUDIT TRAIL=  $$ (NUMBER, WHEN, WHO, WHERE, PROCESS, VERSION, WHAT)
(   1,<2024-09-27 11:34:26.631 +0000>,<NMR400NEO\nmrsu>,<NMR400NEO>,<go4>,<TopSpin 4.1.4>,
      <acquisition in progress>)
$$ U:/DATA/NMR/NMR/we-008-f1/22/audita.txt
(   2,<2024-09-27 11:36:14.683 +0000>,<NMR400NEO\nmrsu>,<NMR400NEO>,<go4>,<TopSpin 4.1.4>,
      <created by zg on 'Avance Neo 400' (NMR400NEO) by user 'NMR400NEO\nmrsu'
       on data set with UUID '73785a6e-7cc4-11ef-89e3-0030d62beeb4'
       started at 2024-09-27 11:34:26.647 +0000, POWCHK enabled, PULCHK disabled,
       completed at 2024-09-27 11:36:14.682 +0000
       configuration hash MD5:
       27 AD 06 46 2B 51 BD CC CC E3 2A 02 88 33 CA A7
       double data hash MD5: 64K
       59 0D 98 40 A9 EB 15 89 FB 29 64 C2 9C BD AD EE>)
(   3,<2024-09-27 13:36:10.870 +0200>,<nmrsu>,<NMR400neo>,<xwish3>,<TopSpin 4.1.4>,
      <ICON-NMR User ID: nmr
       double data hash MD5: 64K
       59 0D 98 40 A9 EB 15 89 FB 29 64 C2 9C BD AD EE>)
(   4,<2024-09-27 13:36:11.888 +0200>,<nmrsu/nmr>,<NMR400neo>,<proc1d>,<TopSpin 4.1.4>,
      <Start of raw data processing
       ef LB = 1 FT_mod = 6 PKNL = 1 SI = 32K 
       data hash MD5: 32K
       24 90 FC 75 1F E3 7F 63 FF C6 D2 5D AB BD 03 15>)
(   5,<2024-09-27 13:36:12.035 +0200>,<nmrsu/nmr>,<NMR400neo>,<proc1d>,<TopSpin 4.1.4>,
      <apk 
       data hash MD5: 32K
       24 48 97 2A D9 9F 6E AC 90 80 91 87 E8 53 BC 8D>)
(   6,<2024-09-27 13:36:12.147 +0200>,<nmrsu/nmr>,<NMR400neo>,<proc1d>,<TopSpin 4.1.4>,
      <abs ABSG = 5 
       data hash MD5: 32K
       67 20 2F F2 0F 74 E0 18 D8 AF 29 65 91 85 FB 4A>)
(   7,<2024-09-27 13:36:12.209 +0200>,<nmrsu/nmr>,<NMR400neo>,<peak>,<TopSpin 4.1.4>,
      <1D Peak picking
       data hash MD5: 32K
       67 20 2F F2 0F 74 E0 18 D8 AF 29 65 91 85 FB 4A>)
(   8,<2024-09-27 13:36:12.267 +0200>,<nmrsu/nmr>,<NMR400neo>,<xwish3>,<TopSpin 4.1.4>,
      <ICON-NMR User ID: nmr
       data hash MD5: 32K
       67 20 2F F2 0F 74 E0 18 D8 AF 29 65 91 85 FB 4A>)
##END=

$$ hash MD5
$$ CB A5 83 E2 92 FD 65 89 DB 91 84 1F DA 50 16 28
