# Supplementary material for: Asymmetric Ring Opening of Oxabicyclic Alkenes: Enhanced Rhodium Catalysis Using Camphor-Derived NHC Ligands Featuring Pyridine Coordination
Source: J Org Chem. 2026 Jan 5;91(9):3459–65. doi: 10.1021/acs.joc.5c02582 (PMC12973293; doi:10.1021/acs.joc.5c02582)
Supplement: Supplementary file 2 [file jo5c02582_si_002.zip › FID for Publication2/Rh(SIMes)/13C/pdata/1/intrng]

P 0
210.423164   210.163243
209.137998   208.856417
161.493004   161.233083
138.576621   138.208399
135.695828   135.111005
130.201383   129.190579
128.627416   128.244754
97.371896   97.032554
96.902593   96.570472
68.845547   68.397905
67.805863   67.358221
30.990917   30.536055
21.214993   20.572410
20.095888   19.814307
18.579681   18.240340
14.550903   14.023841
8.666577   7.764073
1.850866   1.229943
