# Supplementary material for: Asymmetric Ring Opening of Oxabicyclic Alkenes: Enhanced Rhodium Catalysis Using Camphor-Derived NHC Ligands Featuring Pyridine Coordination
Source: J Org Chem. 2026 Jan 5;91(9):3459–65. doi: 10.1021/acs.joc.5c02582 (PMC12973293; doi:10.1021/acs.joc.5c02582)
Supplement: Supplementary file 2 [file jo5c02582_si_002.zip › FID for Publication2/Rh(SIMes)/13C/pdata/1/peaklist.xml]

<?xml version="1.0" encoding="UTF-8"?>
<PeakList>
  <PeakList1D>
    <PeakList1DHeader creator="nmrsu" date="2024-09-27T13:36:12.222+02:00" expNo="22" name="we-008-f1" owner="" procNo="1" source="U:/DATA/NMR/NMR">
      <PeakPickDetails>F1=218.292999ppm, F2=-18.293024ppm, MI=0.00cm, MAXI=10000.00cm, PC=1.400
      </PeakPickDetails>
    </PeakList1DHeader>
    <Peak1D F1="130.016251" intensity="1.500000e+01" type="0"/>
    <Peak1D F1="129.952271" intensity="1.015833e+01" type="0"/>
    <Peak1D F1="128.448303" intensity="1.415656e+01" type="0"/>
    <Peak1D F1="128.406815" intensity="1.026773e+01" type="0"/>
    <Peak1D F1="97.231049" intensity="4.424909e+00" type="0"/>
    <Peak1D F1="97.160400" intensity="4.481284e+00" type="0"/>
    <Peak1D F1="96.768150" intensity="6.544312e+00" type="0"/>
    <Peak1D F1="96.698921" intensity="6.333775e+00" type="0"/>
    <Peak1D F1="68.698425" intensity="7.216179e+00" type="0"/>
    <Peak1D F1="68.553841" intensity="6.896709e+00" type="0"/>
    <Peak1D F1="67.646835" intensity="4.557538e+00" type="0"/>
    <Peak1D F1="67.502296" intensity="4.610717e+00" type="0"/>
    <Peak1D F1="51.567375" intensity="-7.130301e+00" type="0"/>
    <Peak1D F1="51.422832" intensity="-4.901991e+00" type="0"/>
    <Peak1D F1="32.659801" intensity="-6.165570e+00" type="0"/>
    <Peak1D F1="32.517250" intensity="-8.995638e+00" type="0"/>
    <Peak1D F1="29.714945" intensity="-2.494781e+00" type="0"/>
    <Peak1D F1="28.439552" intensity="-1.145060e+01" type="0"/>
    <Peak1D F1="28.179928" intensity="-7.821807e+00" type="0"/>
    <Peak1D F1="22.669533" intensity="-1.026063e+00" type="0"/>
    <Peak1D F1="21.080717" intensity="1.225895e+01" type="0"/>
    <Peak1D F1="20.734903" intensity="8.765893e+00" type="0"/>
    <Peak1D F1="19.968199" intensity="5.460075e+00" type="0"/>
    <Peak1D F1="18.459324" intensity="9.082120e+00" type="0"/>
    <Peak1D F1="18.381891" intensity="6.138685e+00" type="0"/>
    <Peak1D F1="14.148654" intensity="1.343688e+00" type="0"/>
  </PeakList1D>
</PeakList>
