# Supplementary material for: Asymmetric Ring Opening of Oxabicyclic Alkenes: Enhanced Rhodium Catalysis Using Camphor-Derived NHC Ligands Featuring Pyridine Coordination
Source: J Org Chem. 2026 Jan 5;91(9):3459–65. doi: 10.1021/acs.joc.5c02582 (PMC12973293; doi:10.1021/acs.joc.5c02582)
Supplement: Supplementary file 2 [file jo5c02582_si_002.zip › FID for Publication2/Rh(SIMes)/1H/pdata/1/intrng]

P 0
217.996978   217.145014
217.137794   216.625172
216.473551   215.116185
215.015105   214.365302
214.358082   213.787699
213.224536   212.112651
138.576621   138.056778
138.049558   137.688557
136.591112   136.179570
135.435907   135.089345
130.208603   128.995638
128.807917   128.064254
97.371896   96.996454
96.945914   96.548812
77.675647   76.968084
76.960864   76.592642
68.859987   68.390685
67.849183   67.336560
51.741290   51.235888
32.904226   32.348283
32.073922   31.474659
29.900692   29.250889
28.774367   27.842983
22.832280   22.514599
21.344954   20.882872
20.875652   20.536310
20.146428   19.749327
18.666322   17.994859
14.319862   13.987741
