# Supplementary material for: Asymmetric Ring Opening of Oxabicyclic Alkenes: Enhanced Rhodium Catalysis Using Camphor-Derived NHC Ligands Featuring Pyridine Coordination
Source: J Org Chem. 2026 Jan 5;91(9):3459–65. doi: 10.1021/acs.joc.5c02582 (PMC12973293; doi:10.1021/acs.joc.5c02582)
Supplement: Supplementary file 2 [file jo5c02582_si_002.zip › FID for Publication2/Rh(SIMes)/1H/pdata/1/outd]

##TITLE= Parameter file, TopSpin 4.1.4
##JCAMPDX= 5.0
##DATATYPE= Parameter Values
##NPOINTS= 1	$$ modification sequence number
##ORIGIN= Bruker BioSpin GmbH
##OWNER= nmrsu
$$ 2024-09-27 13:00:48.107 +0200  nmrsu@NMR400neo
$$ C:/Bruker/TopSpin4.1.4/prog/curdir/changer/inmrchanger/Sep27-2024-0714-nmr/8/8.71/data/nmr/we-008-f1/21/pdata/1/outd
$$ process C:\Bruker\TopSpin4.1.4\prog\mod\xwish3.exe
##$CURPLOT= <>
##$CURPRIN= <$>
##$DFORMAT= <normdp>
##$LAYOUT= <+/_1D_13C_IOC_LOGO_2022.xwp>
##$LFORMAT= <normlp>
##$PFORMAT= <normpl>
##END=
