# Supplementary material for: Asymmetric Ring Opening of Oxabicyclic Alkenes: Enhanced Rhodium Catalysis Using Camphor-Derived NHC Ligands Featuring Pyridine Coordination
Source: J Org Chem. 2026 Jan 5;91(9):3459–65. doi: 10.1021/acs.joc.5c02582 (PMC12973293; doi:10.1021/acs.joc.5c02582)
Supplement: Supplementary file 2 [file jo5c02582_si_002.zip › FID for Publication2/Rh(SIMes)/1H/pdata/1/peaklist.xml]

<?xml version="1.0" encoding="UTF-8"?>
<PeakList>
  <PeakList1D>
    <PeakList1DHeader creator="nmrsu" date="2024-09-27T13:33:01.041+02:00" expNo="21" name="we-008-f1" owner="" procNo="1" source="U:/DATA/NMR/NMR">
      <PeakPickDetails>F1=218.292999ppm, F2=-18.293024ppm, MI=0.00cm, MAXI=10000.00cm, PC=1.400
      </PeakPickDetails>
    </PeakList1DHeader>
    <Peak1D F1="212.918213" intensity="8.241646e-01" type="0"/>
    <Peak1D F1="212.727142" intensity="9.211693e-01" type="0"/>
    <Peak1D F1="212.434738" intensity="5.954937e-01" type="0"/>
    <Peak1D F1="212.248276" intensity="9.338686e-01" type="0"/>
    <Peak1D F1="138.443192" intensity="4.159680e+00" type="0"/>
    <Peak1D F1="138.234268" intensity="5.936682e+00" type="0"/>
    <Peak1D F1="137.869583" intensity="5.720647e+00" type="0"/>
    <Peak1D F1="137.845474" intensity="4.477498e+00" type="0"/>
    <Peak1D F1="136.372345" intensity="4.768649e+00" type="0"/>
    <Peak1D F1="136.335709" intensity="3.505090e+00" type="0"/>
    <Peak1D F1="135.265808" intensity="6.300336e+00" type="0"/>
    <Peak1D F1="135.221191" intensity="3.848274e+00" type="0"/>
    <Peak1D F1="130.016235" intensity="9.370373e+00" type="0"/>
    <Peak1D F1="129.952286" intensity="6.553767e+00" type="0"/>
    <Peak1D F1="128.447632" intensity="8.957518e+00" type="0"/>
    <Peak1D F1="128.406311" intensity="6.535520e+00" type="0"/>
    <Peak1D F1="97.231598" intensity="2.761004e+00" type="0"/>
    <Peak1D F1="97.161545" intensity="2.811175e+00" type="0"/>
    <Peak1D F1="96.768318" intensity="4.346300e+00" type="0"/>
    <Peak1D F1="96.699417" intensity="4.157202e+00" type="0"/>
    <Peak1D F1="77.430901" intensity="1.141325e+01" type="0"/>
    <Peak1D F1="77.112976" intensity="1.160273e+01" type="0"/>
    <Peak1D F1="76.795212" intensity="1.138782e+01" type="0"/>
    <Peak1D F1="68.697762" intensity="4.332710e+00" type="0"/>
    <Peak1D F1="68.553307" intensity="4.477926e+00" type="0"/>
    <Peak1D F1="67.645935" intensity="2.876900e+00" type="0"/>
    <Peak1D F1="67.500664" intensity="2.696769e+00" type="0"/>
    <Peak1D F1="51.572762" intensity="5.460642e+00" type="0"/>
    <Peak1D F1="51.424751" intensity="3.719493e+00" type="0"/>
    <Peak1D F1="32.660915" intensity="5.034058e+00" type="0"/>
    <Peak1D F1="32.518223" intensity="7.247666e+00" type="0"/>
    <Peak1D F1="31.940098" intensity="6.057751e-01" type="0"/>
    <Peak1D F1="31.600489" intensity="1.979296e+00" type="0"/>
    <Peak1D F1="29.713593" intensity="3.177886e+00" type="0"/>
    <Peak1D F1="29.376802" intensity="6.897281e-01" type="0"/>
    <Peak1D F1="28.439806" intensity="9.355011e+00" type="0"/>
    <Peak1D F1="28.180618" intensity="6.136877e+00" type="0"/>
    <Peak1D F1="22.668730" intensity="2.012911e+00" type="0"/>
    <Peak1D F1="21.080322" intensity="1.500000e+01" type="0"/>
    <Peak1D F1="20.735340" intensity="1.093361e+01" type="0"/>
    <Peak1D F1="19.968565" intensity="6.948742e+00" type="0"/>
    <Peak1D F1="18.459337" intensity="1.026571e+01" type="0"/>
    <Peak1D F1="18.382048" intensity="6.892019e+00" type="0"/>
    <Peak1D F1="14.148189" intensity="2.439503e+00" type="0"/>
  </PeakList1D>
</PeakList>
