# Supplementary material for: Asymmetric Ring Opening of Oxabicyclic Alkenes: Enhanced Rhodium Catalysis Using Camphor-Derived NHC Ligands Featuring Pyridine Coordination
Source: J Org Chem. 2026 Jan 5;91(9):3459–65. doi: 10.1021/acs.joc.5c02582 (PMC12973293; doi:10.1021/acs.joc.5c02582)
Supplement: Supplementary file 2 [file jo5c02582_si_002.zip › FID for Publication2/Rh(SIMes)/1H/pdata/1/peakrng]

P    #regions in PPM
# 2024-09-27 13:33:01 +0200  nmrsu@NMR400neo
# low field   high field   mi   maxi
  218.292999267578  -18.2930245338875  0.000  10000.000  # for region 1
