# Supplementary material for: Asymmetric Ring Opening of Oxabicyclic Alkenes: Enhanced Rhodium Catalysis Using Camphor-Derived NHC Ligands Featuring Pyridine Coordination
Source: J Org Chem. 2026 Jan 5;91(9):3459–65. doi: 10.1021/acs.joc.5c02582 (PMC12973293; doi:10.1021/acs.joc.5c02582)
Supplement: Supplementary file 2 [file jo5c02582_si_002.zip › FID for Publication2/Rh(SIMes)/1H/shimvalues]

# Fri Sep 27 11:33:02 2024
#$$PROBEIDENTIFIER=Z173763_0019
#$$PROBENAME=PI HR-TBO400S1-BBF/H/F/D-5.0-Z FB
#$$SHIMID=292722
#
# Active Shim Gradients
#
Z           		273             
Z2          		892             
Z3          		246             
Z4          		-2371           
Z5          		149             
Z6          		1542            
Z7          		2684            
Z8          		1252            
X           		-2490           
XZ          		-672            
XZ2         		4311            
XZ3         		-1129           
XZ4         		3256            
XZ5         		-8020           
Y           		-778            
YZ          		2010            
YZ2         		-2956           
YZ3         		-1652           
YZ4         		-1425           
YZ5         		-935            
XY          		1667            
XYZ         		5027            
XYZ2        		-1538           
XYZ3        		-487            
XYZ4        		-2843           
XYZ5        		131             
(X2-Y2)     		1655            
(X2-Y2)Z    		-704            
(X2-Y2)Z2   		-991            
(X2-Y2)Z3   		1202            
(X2-Y2)Z4   		-1035           
(X2-Y2)Z5   		298             
X3          		2635            
X3Z         		-787            
Y3          		1228            
Y3Z         		1420            
#
# Lock Parameter
#
FIELD		9137.847
LOCKPHASE		 256.200
LOCKPOWER		 -27.000
LOCKGAIN		 142.275
LOCKDC		 -75.000
LOCKSHIFT		   7.240
LOOPGAIN		  -9.400
LOOPTIME		   0.464
LOOPFILTER		  50.000
#
IEEE64_VERSION_CODE 1
#
# Shim currents 
#
SHIM_SETTING [ 1]      487.16240489
SHIM_SETTING [ 2]     -373.46276159
SHIM_SETTING [ 3]    -1181.69086187
SHIM_SETTING [ 4]     1451.47370037
SHIM_SETTING [ 5]    -1181.96682496
SHIM_SETTING [ 6]     -756.38490626
SHIM_SETTING [ 7]     3627.78965377
SHIM_SETTING [ 8]    -2181.70444772
SHIM_SETTING [ 9]      670.47100395
SHIM_SETTING [10]     -808.42263588
SHIM_SETTING [11]        0.00000000
SHIM_SETTING [12]     -192.88700000
SHIM_SETTING [13]     2648.07300000
SHIM_SETTING [14]     1659.46700039
SHIM_SETTING [15]     -433.92900405
SHIM_SETTING [16]     8519.31301038
SHIM_SETTING [17]    -9514.58199744
SHIM_SETTING [18]    -7544.72500108
SHIM_SETTING [19]    -8919.42300221
SHIM_SETTING [20]     8954.73999882
SHIM_SETTING [21]     -128.95299759
SHIM_SETTING [22]     -671.82899900
SHIM_SETTING [23]     2259.00000027
SHIM_SETTING [24]     4571.99299958
SHIM_SETTING [25]     1502.83600126
SHIM_SETTING [26]    -1182.86899836
SHIM_SETTING [27]      896.40100021
SHIM_SETTING [28]    -4333.86300472
SHIM_SETTING [29]     -227.21499947
SHIM_SETTING [30]    -1761.21499578
SHIM_SETTING [31]     4962.63999978
SHIM_SETTING [32]    -4716.24699869
SHIM_SETTING [33]     2926.67900188
SHIM_SETTING [34]    -6484.80499746
SHIM_SETTING [35]     9530.96699720
SHIM_SETTING [36]     1740.63300249
SHIM_SETTING [37]     1179.49200269
SHIM_SETTING [38]    -2313.25400129
SHIM_SETTING [39]      150.25399702
SHIM_SETTING [40]        0.00000000
