# Supplementary material for: Asymmetric Ring Opening of Oxabicyclic Alkenes: Enhanced Rhodium Catalysis Using Camphor-Derived NHC Ligands Featuring Pyridine Coordination
Source: J Org Chem. 2026 Jan 5;91(9):3459–65. doi: 10.1021/acs.joc.5c02582 (PMC12973293; doi:10.1021/acs.joc.5c02582)
Supplement: Supplementary file 2 [file jo5c02582_si_002.zip › FID for Publication2/Rh4aa/13C/fq1list]

O 150.973223
-31000000
-30890625
-30781250
-30671875
-30562500
-30453125
-30343750
-30234375
-30125000
-30015625
-29906250
-29796875
-29687500
-29578125
-29468750
-29359375
-29250000
-29140625
-29031250
-28921875
-28812500
-28703125
-28593750
-28484375
-28375000
-28265625
-28156250
-28046875
-27937500
-27828125
-27718750
-27609375
-27500000
-27390625
-27281250
-27171875
-27062500
-26953125
-26843750
-26734375
-26625000
-26515625
-26406250
-26296875
-26187500
-26078125
-25968750
-25859375
-25750000
-25640625
-25531250
-25421875
-25312500
-25203125
-25093750
-24984375
-24875000
-24765625
-24656250
-24546875
-24437500
-24328125
-24218750
-24109375
-24000000
-23890625
-23781250
-23671875
-23562500
-23453125
-23343750
-23234375
-23125000
-23015625
-22906250
-22796875
-22687500
-22578125
-22468750
-22359375
-22250000
-22140625
-22031250
-21921875
-21812500
-21703125
-21593750
-21484375
-21375000
-21265625
-21156250
-21046875
-20937500
-20828125
-20718750
-20609375
-20500000
-20390625
-20281250
-20171875
-20062500
-19953125
-19843750
-19734375
-19625000
-19515625
-19406250
-19296875
-19187500
-19078125
-18968750
-18859375
-18750000
-18640625
-18531250
-18421875
-18312500
-18203125
-18093750
-17984375
-17875000
-17765625
-17656250
-17546875
-17437500
-17328125
-17218750
-17109375
-17000000
-16890625
-16781250
-16671875
-16562500
-16453125
-16343750
-16234375
-16125000
-16015625
-15906250
-15796875
-15687500
-15578125
-15468750
-15359375
-15250000
-15140625
-15031250
-14921875
-14812500
-14703125
-14593750
-14484375
-14375000
-14265625
-14156250
-14046875
-13937500
-13828125
-13718750
-13609375
-13500000
-13390625
-13281250
-13171875
-13062500
-12953125
-12843750
-12734375
-12625000
-12515625
-12406250
-12296875
-12187500
-12078125
-11968750
-11859375
-11750000
-11640625
-11531250
-11421875
-11312500
-11203125
-11093750
-10984375
-10875000
-10765625
-10656250
-10546875
-10437500
-10328125
-10218750
-10109375
-10000000
-9890625
-9781250
-9671875
-9562500
-9453125
-9343750
-9234375
-9125000
-9015625
-8906250
-8796875
-8687500
-8578125
-8468750
-8359375
-8250000
-8140625
-8031250
-7921875
-7812500
-7703125
-7593750
-7484375
-7375000
-7265625
-7156250
-7046875
-6937500
-6828125
-6718750
-6609375
-6500000
-6390625
-6281250
-6171875
-6062500
-5953125
-5843750
-5734375
-5625000
-5515625
-5406250
-5296875
-5187500
-5078125
-4968750
-4859375
-4750000
-4640625
-4531250
-4421875
-4312500
-4203125
-4093750
-3984375
-3875000
-3765625
-3656250
-3546875
-3437500
-3328125
-3218750
-3109375
-3000000
-2988258
-2976517
-2964775
-2953033
-2941292
-2929550
-2917808
-2906067
-2894325
-2882583
-2870841
-2859100
-2847358
-2835616
-2823875
-2812133
-2800391
-2788650
-2776908
-2765166
-2753425
-2741683
-2729941
-2718200
-2706458
-2694716
-2682975
-2671233
-2659491
-2647750
-2636008
-2624266
-2612524
-2600783
-2589041
-2577299
-2565558
-2553816
-2542074
-2530333
-2518591
-2506849
-2495108
-2483366
-2471624
-2459883
-2448141
-2436399
-2424658
-2412916
-2401174
-2389432
-2377691
-2365949
-2354207
-2342466
-2330724
-2318982
-2307241
-2295499
-2283757
-2272016
-2260274
-2248532
-2236791
-2225049
-2213307
-2201566
-2189824
-2178082
-2166341
-2154599
-2142857
-2131115
-2119374
-2107632
-2095890
-2084149
-2072407
-2060665
-2048924
-2037182
-2025440
-2013699
-2001957
-1990215
-1978474
-1966732
-1954990
-1943249
-1931507
-1919765
-1908023
-1896282
-1884540
-1872798
-1861057
-1849315
-1837573
-1825832
-1814090
-1802348
-1790607
-1778865
-1767123
-1755382
-1743640
-1731898
-1720157
-1708415
-1696673
-1684932
-1673190
-1661448
-1649706
-1637965
-1626223
-1614481
-1602740
-1590998
-1579256
-1567515
-1555773
-1544031
-1532290
-1520548
-1508806
-1497065
-1485323
-1473581
-1461840
-1450098
-1438356
-1426614
-1414873
-1403131
-1391389
-1379648
-1367906
-1356164
-1344423
-1332681
-1320939
-1309198
-1297456
-1285714
-1273973
-1262231
-1250489
-1238748
-1227006
-1215264
-1203523
-1191781
-1180039
-1168297
-1156556
-1144814
-1133072
-1121331
-1109589
-1097847
-1086106
-1074364
-1062622
-1050881
-1039139
-1027397
-1015656
-1003914
 -992172
 -980431
 -968689
 -956947
 -945205
 -933464
 -921722
 -909980
 -898239
 -886497
 -874755
 -863014
 -851272
 -839530
 -827789
 -816047
 -804305
 -792564
 -780822
 -769080
 -757339
 -745597
 -733855
 -722114
 -710372
 -698630
 -686888
 -675147
 -663405
 -651663
 -639922
 -628180
 -616438
 -604697
 -592955
 -581213
 -569472
 -557730
 -545988
 -534247
 -522505
 -510763
 -499022
 -487280
 -475538
 -463796
 -452055
 -440313
 -428571
 -416830
 -405088
 -393346
 -381605
 -369863
 -358121
 -346380
 -334638
 -322896
 -311155
 -299413
 -287671
 -275930
 -264188
 -252446
 -240705
 -228963
 -217221
 -205479
 -193738
 -181996
 -170254
 -158513
 -146771
 -135029
 -123288
 -111546
  -99804
  -88063
  -76321
  -64579
  -52838
  -41096
  -29354
  -17613
   -5871
    5871
   17613
   29354
   41096
   52838
   64579
   76321
   88063
   99804
  111546
  123288
  135029
  146771
  158513
  170254
  181996
  193738
  205479
  217221
  228963
  240705
  252446
  264188
  275930
  287671
  299413
  311155
  322896
  334638
  346380
  358121
  369863
  381605
  393346
  405088
  416830
  428571
  440313
  452055
  463796
  475538
  487280
  499022
  510763
  522505
  534247
  545988
  557730
  569472
  581213
  592955
  604697
  616438
  628180
  639922
  651663
  663405
  675147
  686888
  698630
  710372
  722114
  733855
  745597
  757339
  769080
  780822
  792564
  804305
  816047
  827789
  839530
  851272
  863014
  874755
  886497
  898239
  909980
  921722
  933464
  945205
  956947
  968689
  980431
  992172
 1003914
 1015656
 1027397
 1039139
 1050881
 1062622
 1074364
 1086106
 1097847
 1109589
 1121331
 1133072
 1144814
 1156556
 1168297
 1180039
 1191781
 1203523
 1215264
 1227006
 1238748
 1250489
 1262231
 1273973
 1285714
 1297456
 1309198
 1320939
 1332681
 1344423
 1356164
 1367906
 1379648
 1391389
 1403131
 1414873
 1426614
 1438356
 1450098
 1461840
 1473581
 1485323
 1497065
 1508806
 1520548
 1532290
 1544031
 1555773
 1567515
 1579256
 1590998
 1602740
 1614481
 1626223
 1637965
 1649706
 1661448
 1673190
 1684932
 1696673
 1708415
 1720157
 1731898
 1743640
 1755382
 1767123
 1778865
 1790607
 1802348
 1814090
 1825832
 1837573
 1849315
 1861057
 1872798
 1884540
 1896282
 1908023
 1919765
 1931507
 1943249
 1954990
 1966732
 1978474
 1990215
 2001957
 2013699
 2025440
 2037182
 2048924
 2060665
 2072407
 2084149
 2095890
 2107632
 2119374
 2131115
 2142857
 2154599
 2166341
 2178082
 2189824
 2201566
 2213307
 2225049
 2236791
 2248532
 2260274
 2272016
 2283757
 2295499
 2307241
 2318982
 2330724
 2342466
 2354207
 2365949
 2377691
 2389432
 2401174
 2412916
 2424658
 2436399
 2448141
 2459883
 2471624
 2483366
 2495108
 2506849
 2518591
 2530333
 2542074
 2553816
 2565558
 2577299
 2589041
 2600783
 2612524
 2624266
 2636008
 2647750
 2659491
 2671233
 2682975
 2694716
 2706458
 2718200
 2729941
 2741683
 2753425
 2765166
 2776908
 2788650
 2800391
 2812133
 2823875
 2835616
 2847358
 2859100
 2870841
 2882583
 2894325
 2906067
 2917808
 2929550
 2941292
 2953033
 2964775
 2976517
 2988258
 3000000
 3109375
 3218750
 3328125
 3437500
 3546875
 3656250
 3765625
 3875000
 3984375
 4093750
 4203125
 4312500
 4421875
 4531250
 4640625
 4750000
 4859375
 4968750
 5078125
 5187500
 5296875
 5406250
 5515625
 5625000
 5734375
 5843750
 5953125
 6062500
 6171875
 6281250
 6390625
 6500000
 6609375
 6718750
 6828125
 6937500
 7046875
 7156250
 7265625
 7375000
 7484375
 7593750
 7703125
 7812500
 7921875
 8031250
 8140625
 8250000
 8359375
 8468750
 8578125
 8687500
 8796875
 8906250
 9015625
 9125000
 9234375
 9343750
 9453125
 9562500
 9671875
 9781250
 9890625
10000000
10109375
10218750
10328125
10437500
10546875
10656250
10765625
10875000
10984375
11093750
11203125
11312500
11421875
11531250
11640625
11750000
11859375
11968750
12078125
12187500
12296875
12406250
12515625
12625000
12734375
12843750
12953125
13062500
13171875
13281250
13390625
13500000
13609375
13718750
13828125
13937500
14046875
14156250
14265625
14375000
14484375
14593750
14703125
14812500
14921875
15031250
15140625
15250000
15359375
15468750
15578125
15687500
15796875
15906250
16015625
16125000
16234375
16343750
16453125
16562500
16671875
16781250
16890625
17000000
17109375
17218750
17328125
17437500
17546875
17656250
17765625
17875000
17984375
18093750
18203125
18312500
18421875
18531250
18640625
18750000
18859375
18968750
19078125
19187500
19296875
19406250
19515625
19625000
19734375
19843750
19953125
20062500
20171875
20281250
20390625
20500000
20609375
20718750
20828125
20937500
21046875
21156250
21265625
21375000
21484375
21593750
21703125
21812500
21921875
22031250
22140625
22250000
22359375
22468750
22578125
22687500
22796875
22906250
23015625
23125000
23234375
23343750
23453125
23562500
23671875
23781250
23890625
24000000
24109375
24218750
24328125
24437500
24546875
24656250
24765625
24875000
24984375
25093750
25203125
25312500
25421875
25531250
25640625
25750000
25859375
25968750
26078125
26187500
26296875
26406250
26515625
26625000
26734375
26843750
26953125
27062500
27171875
27281250
27390625
27500000
27609375
27718750
27828125
27937500
28046875
28156250
28265625
28375000
28484375
28593750
28703125
28812500
28921875
29031250
29140625
29250000
29359375
29468750
29578125
29687500
29796875
29906250
30015625
30125000
30234375
30343750
30453125
30562500
30671875
30781250
30890625
31000000
