# Supplementary material for: Asymmetric Ring Opening of Oxabicyclic Alkenes: Enhanced Rhodium Catalysis Using Camphor-Derived NHC Ligands Featuring Pyridine Coordination
Source: J Org Chem. 2026 Jan 5;91(9):3459–65. doi: 10.1021/acs.joc.5c02582 (PMC12973293; doi:10.1021/acs.joc.5c02582)
Supplement: Supplementary file 2 [file jo5c02582_si_002.zip › FID for Publication2/Rh4aa/13C/pdata/1/auditp.txt]

##TITLE= Audit trail, TopSpin 3.6.5
##JCAMPDX= 5.01
##ORIGIN= Bruker BioSpin GmbH
##OWNER= nmr
$$ U:/data/nmr/nmr/kd-ba18/102/pdata/1/auditp.txt
##AUDIT TRAIL=  $$ (NUMBER, WHEN, WHO, WHERE, PROCESS, VERSION, WHAT)
(   1,<2022-11-08 22:41:30.049 +0100>,<nmr>,<nmr600w10>,<go4>,<TopSpin 3.6.5>,
      <created by zg on data set with UUID 'ecf0f0ca-5f9f-11ed-9e94-e4b97ae8f36c'
       started at 2022-11-08 20:59:59.847 +0100,
       POWCHK enabled, PULCHK disabled,
       completed at 2022-11-08 22:41:30.049 +0100

       configuration hash MD5:
       8B 03 E2 B3 8F 6F 23 4C AF 29 3A EB 2D 01 2B 5B
       data hash MD5: 64K
       2E 59 B4 D8 E1 B5 6D A9 B8 83 08 DF 01 6B 52 6A>)
(   2,<2022-11-08 22:41:30.111 +0100>,<nmr>,<nmr600w10>,<audit>,<TopSpin 3.6.5>,
      <user comment:
       ICON-NMR User ID: nmr
       data hash MD5: 64K
       2E 59 B4 D8 E1 B5 6D A9 B8 83 08 DF 01 6B 52 6A>)
(   3,<2022-11-08 22:41:30.236 +0100>,<nmr>,<nmr600w10>,<proc1d>,<TopSpin 3.6.5>,
      <Start of raw data processing
       ef LB = 1 FT_mod = 6 PKNL = 1 SI = 32K 
       data hash MD5: 32K
       2C 9B 6E 84 FF 12 73 B3 A0 D9 60 CF 0A 85 47 19>)
(   4,<2022-11-08 22:41:30.361 +0100>,<nmr>,<nmr600w10>,<proc1d>,<TopSpin 3.6.5>,
      <apk 
       data hash MD5: 32K
       56 32 45 48 7A 8E 32 C5 43 EF 8E 10 72 B2 60 AC>)
(   5,<2022-11-08 22:41:30.471 +0100>,<nmr>,<nmr600w10>,<proc1d>,<TopSpin 3.6.5>,
      <abs ABSG = 5 
       data hash MD5: 32K
       E1 C8 04 93 B2 E2 8D 1A 54 82 80 39 79 C1 13 52>)
(   6,<2022-11-09 07:42:40.205 +0100>,<nmr>,<nmr600w10>,<audit>,<TopSpin 3.6.5>,
      <user comment:
       TITLE=13C{1H}@150 MHz
       ns 2048TITLE_END
       data hash MD5: 32K
       E1 C8 04 93 B2 E2 8D 1A 54 82 80 39 79 C1 13 52>)
(   7,<2022-11-09 07:42:40.642 +0100>,<nmr>,<nmr600w10>,<audit>,<TopSpin 3.6.5>,
      <user comment:
       TITLE=13C{1H}@150 MHz
       ns 2048TITLE_END
       data hash MD5: 32K
       E1 C8 04 93 B2 E2 8D 1A 54 82 80 39 79 C1 13 52>)
##END=

$$ hash MD5
$$ C3 2D A2 41 E5 FA B1 55 22 4E 3F 76 6E 0B 23 F5
