# Supplementary material for: Asymmetric Ring Opening of Oxabicyclic Alkenes: Enhanced Rhodium Catalysis Using Camphor-Derived NHC Ligands Featuring Pyridine Coordination
Source: J Org Chem. 2026 Jan 5;91(9):3459–65. doi: 10.1021/acs.joc.5c02582 (PMC12973293; doi:10.1021/acs.joc.5c02582)
Supplement: Supplementary file 2 [file jo5c02582_si_002.zip › FID for Publication2/Rh4aa/13C/pdata/1/intrng]

P 0
205.544789   204.874165
129.100903   128.182439
127.016136   126.476720
124.982394   124.304481
94.614774   94.111806
93.543233   93.105870
77.790850   76.609968
72.688274   72.294646
70.924240   70.530613
70.523323   69.473651
69.109181   67.571118
42.991278   42.400837
40.782591   40.199440
37.866833   36.984816
35.060416   34.426239
32.873598   32.363340
30.796120   30.110917
28.747800   27.873073
27.326368   26.597428
23.339069   22.500788
22.478920   22.085293
18.484332   17.769971
16.297513   15.502969
