# Supplementary material for: Asymmetric Ring Opening of Oxabicyclic Alkenes: Enhanced Rhodium Catalysis Using Camphor-Derived NHC Ligands Featuring Pyridine Coordination
Source: J Org Chem. 2026 Jan 5;91(9):3459–65. doi: 10.1021/acs.joc.5c02582 (PMC12973293; doi:10.1021/acs.joc.5c02582)
Supplement: Supplementary file 2 [file jo5c02582_si_002.zip › FID for Publication2/Rh4aa/13C/pdata/1/peaklist.xml]

<?xml version="1.0" encoding="UTF-8"?>
<PeakList>
  <PeakList1D>
    <PeakList1DHeader creator="nmr" date="2022-11-08T22:41:30.533+01:00" expNo="102" name="kd-ba18" owner="" procNo="1" source="U:/data/nmr/nmr">
      <PeakPickDetails>F1=219.423798ppm, F2=-19.435102ppm, MI=0.00cm, MAXI=10000.00cm, PC=1.400
      </PeakPickDetails>
    </PeakList1DHeader>
    <Peak1D F1="205.395096" intensity="1.344802e+000" type="0"/>
    <Peak1D F1="205.292923" intensity="6.267913e-001" type="0"/>
    <Peak1D F1="205.107697" intensity="1.261713e+000" type="0"/>
    <Peak1D F1="205.000656" intensity="5.912712e-001" type="0"/>
    <Peak1D F1="147.496643" intensity="1.725202e+000" type="0"/>
    <Peak1D F1="146.417938" intensity="1.935502e-001" type="0"/>
    <Peak1D F1="146.107681" intensity="3.380608e+000" type="0"/>
    <Peak1D F1="128.723969" intensity="8.536162e+000" type="0"/>
    <Peak1D F1="128.533813" intensity="7.649556e-001" type="0"/>
    <Peak1D F1="128.454025" intensity="7.144725e-001" type="0"/>
    <Peak1D F1="128.405151" intensity="1.500000e+001" type="0"/>
    <Peak1D F1="128.221344" intensity="1.599286e-001" type="0"/>
    <Peak1D F1="126.720322" intensity="8.087917e+000" type="0"/>
    <Peak1D F1="126.590080" intensity="4.653481e-001" type="0"/>
    <Peak1D F1="125.977295" intensity="3.921022e+000" type="0"/>
    <Peak1D F1="125.860634" intensity="2.783260e-001" type="0"/>
    <Peak1D F1="124.773445" intensity="2.094895e+000" type="0"/>
    <Peak1D F1="95.951797" intensity="3.077787e-001" type="0"/>
    <Peak1D F1="95.906708" intensity="2.375099e-001" type="0"/>
    <Peak1D F1="95.128647" intensity="2.016963e-001" type="0"/>
    <Peak1D F1="94.452896" intensity="1.519210e+000" type="0"/>
    <Peak1D F1="94.408577" intensity="1.645958e+000" type="0"/>
    <Peak1D F1="94.304535" intensity="4.169007e+000" type="0"/>
    <Peak1D F1="94.260559" intensity="3.939513e+000" type="0"/>
    <Peak1D F1="93.938057" intensity="1.435087e+000" type="0"/>
    <Peak1D F1="93.891747" intensity="1.532140e+000" type="0"/>
    <Peak1D F1="93.347885" intensity="3.420422e+000" type="0"/>
    <Peak1D F1="93.303909" intensity="3.353898e+000" type="0"/>
    <Peak1D F1="77.300156" intensity="2.840573e+001" type="0"/>
    <Peak1D F1="77.088608" intensity="2.864392e+001" type="0"/>
    <Peak1D F1="76.876945" intensity="2.834749e+001" type="0"/>
    <Peak1D F1="72.518456" intensity="7.224892e+000" type="0"/>
    <Peak1D F1="72.004707" intensity="3.614658e-001" type="0"/>
    <Peak1D F1="71.325401" intensity="1.446516e+000" type="0"/>
    <Peak1D F1="71.227203" intensity="1.793383e+000" type="0"/>
    <Peak1D F1="70.794258" intensity="1.605530e+000" type="0"/>
    <Peak1D F1="70.677155" intensity="3.302711e+000" type="0"/>
    <Peak1D F1="70.445930" intensity="2.144547e-001" type="0"/>
    <Peak1D F1="70.359253" intensity="4.323219e+000" type="0"/>
    <Peak1D F1="70.256760" intensity="4.096636e+000" type="0"/>
    <Peak1D F1="69.892746" intensity="2.425734e+000" type="0"/>
    <Peak1D F1="68.914047" intensity="3.534019e+000" type="0"/>
    <Peak1D F1="68.815514" intensity="3.630768e+000" type="0"/>
    <Peak1D F1="68.639275" intensity="5.474838e+000" type="0"/>
    <Peak1D F1="68.525330" intensity="2.977642e-001" type="0"/>
    <Peak1D F1="67.785156" intensity="2.336166e-001" type="0"/>
    <Peak1D F1="67.676758" intensity="1.760713e-001" type="0"/>
    <Peak1D F1="65.644737" intensity="1.605997e-001" type="0"/>
    <Peak1D F1="65.547783" intensity="2.127163e-001" type="0"/>
    <Peak1D F1="42.819664" intensity="7.234675e+000" type="0"/>
    <Peak1D F1="42.549530" intensity="3.072463e+000" type="0"/>
    <Peak1D F1="41.845192" intensity="2.345251e+000" type="0"/>
    <Peak1D F1="41.253071" intensity="2.747234e-001" type="0"/>
    <Peak1D F1="41.165741" intensity="2.150954e-001" type="0"/>
    <Peak1D F1="40.676868" intensity="4.161272e-001" type="0"/>
    <Peak1D F1="40.532917" intensity="5.465372e+000" type="0"/>
    <Peak1D F1="40.337212" intensity="3.359368e-001" type="0"/>
    <Peak1D F1="38.730213" intensity="3.798828e+000" type="0"/>
    <Peak1D F1="38.090584" intensity="3.951191e-001" type="0"/>
    <Peak1D F1="37.630283" intensity="8.773496e+000" type="0"/>
    <Peak1D F1="34.820564" intensity="6.386112e+000" type="0"/>
    <Peak1D F1="34.664497" intensity="2.784608e+000" type="0"/>
    <Peak1D F1="34.382374" intensity="1.965958e-001" type="0"/>
    <Peak1D F1="32.604103" intensity="3.164031e+000" type="0"/>
    <Peak1D F1="31.941551" intensity="2.540633e-001" type="0"/>
    <Peak1D F1="30.646032" intensity="5.794067e-001" type="0"/>
    <Peak1D F1="30.611650" intensity="3.542064e+000" type="0"/>
    <Peak1D F1="30.516005" intensity="8.635965e+000" type="0"/>
    <Peak1D F1="30.384682" intensity="8.591902e+000" type="0"/>
    <Peak1D F1="30.052160" intensity="1.787257e-001" type="0"/>
    <Peak1D F1="29.712193" intensity="1.716112e+000" type="0"/>
    <Peak1D F1="29.377123" intensity="2.620541e-001" type="0"/>
    <Peak1D F1="29.329086" intensity="2.656327e-001" type="0"/>
    <Peak1D F1="29.209694" intensity="3.933409e-001" type="0"/>
    <Peak1D F1="28.510410" intensity="6.213065e+000" type="0"/>
    <Peak1D F1="28.465721" intensity="2.941856e+000" type="0"/>
    <Peak1D F1="28.044558" intensity="1.172087e+000" type="0"/>
    <Peak1D F1="27.083582" intensity="3.747749e+000" type="0"/>
    <Peak1D F1="27.015173" intensity="7.897024e+000" type="0"/>
    <Peak1D F1="22.685799" intensity="4.081540e+000" type="0"/>
    <Peak1D F1="22.344038" intensity="5.918650e-001" type="0"/>
    <Peak1D F1="22.254913" intensity="8.205370e+000" type="0"/>
    <Peak1D F1="18.272598" intensity="3.388662e+000" type="0"/>
    <Peak1D F1="18.078688" intensity="8.922571e+000" type="0"/>
    <Peak1D F1="17.942268" intensity="5.896910e-001" type="0"/>
    <Peak1D F1="17.882444" intensity="3.312996e-001" type="0"/>
    <Peak1D F1="16.070930" intensity="6.911902e+000" type="0"/>
    <Peak1D F1="15.907701" intensity="4.413240e-001" type="0"/>
    <Peak1D F1="15.746765" intensity="2.529650e-001" type="0"/>
    <Peak1D F1="15.659563" intensity="3.905402e+000" type="0"/>
    <Peak1D F1="14.150900" intensity="4.337010e-001" type="0"/>
    <Peak1D F1="1.037207" intensity="2.693335e-001" type="0"/>
    <Peak1D F1="0.030929" intensity="1.848070e-001" type="0"/>
  </PeakList1D>
</PeakList>
