# Supplementary material for: Asymmetric Ring Opening of Oxabicyclic Alkenes: Enhanced Rhodium Catalysis Using Camphor-Derived NHC Ligands Featuring Pyridine Coordination
Source: J Org Chem. 2026 Jan 5;91(9):3459–65. doi: 10.1021/acs.joc.5c02582 (PMC12973293; doi:10.1021/acs.joc.5c02582)
Supplement: Supplementary file 2 [file jo5c02582_si_002.zip › FID for Publication2/Rh4aa/1H/fq1list]

O 600.353707
-12000000
-11960938
-11921875
-11882813
-11843750
-11804688
-11765625
-11726563
-11687500
-11648438
-11609375
-11570313
-11531250
-11492188
-11453125
-11414063
-11375000
-11335938
-11296875
-11257813
-11218750
-11179688
-11140625
-11101563
-11062500
-11023438
-10984375
-10945313
-10906250
-10867188
-10828125
-10789063
-10750000
-10710938
-10671875
-10632813
-10593750
-10554688
-10515625
-10476563
-10437500
-10398438
-10359375
-10320313
-10281250
-10242188
-10203125
-10164063
-10125000
-10085938
-10046875
-10007813
-9968750
-9929688
-9890625
-9851563
-9812500
-9773438
-9734375
-9695313
-9656250
-9617188
-9578125
-9539063
-9500000
-9460938
-9421875
-9382813
-9343750
-9304688
-9265625
-9226563
-9187500
-9148438
-9109375
-9070313
-9031250
-8992188
-8953125
-8914063
-8875000
-8835938
-8796875
-8757813
-8718750
-8679688
-8640625
-8601563
-8562500
-8523438
-8484375
-8445313
-8406250
-8367188
-8328125
-8289063
-8250000
-8210938
-8171875
-8132813
-8093750
-8054688
-8015625
-7976563
-7937500
-7898438
-7859375
-7820313
-7781250
-7742188
-7703125
-7664063
-7625000
-7585938
-7546875
-7507813
-7468750
-7429688
-7390625
-7351563
-7312500
-7273438
-7234375
-7195313
-7156250
-7117188
-7078125
-7039063
-7000000
-6960938
-6921875
-6882813
-6843750
-6804688
-6765625
-6726563
-6687500
-6648438
-6609375
-6570313
-6531250
-6492188
-6453125
-6414063
-6375000
-6335938
-6296875
-6257813
-6218750
-6179688
-6140625
-6101563
-6062500
-6023438
-5984375
-5945313
-5906250
-5867188
-5828125
-5789063
-5750000
-5710938
-5671875
-5632813
-5593750
-5554688
-5515625
-5476563
-5437500
-5398438
-5359375
-5320313
-5281250
-5242188
-5203125
-5164063
-5125000
-5085938
-5046875
-5007813
-4968750
-4929688
-4890625
-4851563
-4812500
-4773438
-4734375
-4695313
-4656250
-4617188
-4578125
-4539063
-4500000
-4460938
-4421875
-4382813
-4343750
-4304688
-4265625
-4226563
-4187500
-4148438
-4109375
-4070313
-4031250
-3992188
-3953125
-3914063
-3875000
-3835938
-3796875
-3757813
-3718750
-3679688
-3640625
-3601563
-3562500
-3523438
-3484375
-3445313
-3406250
-3367188
-3328125
-3289063
-3250000
-3210938
-3171875
-3132813
-3093750
-3054688
-3015625
-2976563
-2937500
-2898438
-2859375
-2820313
-2781250
-2742188
-2703125
-2664063
-2625000
-2585938
-2546875
-2507813
-2468750
-2429688
-2390625
-2351563
-2312500
-2273438
-2234375
-2195313
-2156250
-2117188
-2078125
-2039063
-2000000
-1992172
-1984344
-1976517
-1968689
-1960861
-1953033
-1945205
-1937378
-1929550
-1921722
-1913894
-1906067
-1898239
-1890411
-1882583
-1874755
-1866928
-1859100
-1851272
-1843444
-1835616
-1827789
-1819961
-1812133
-1804305
-1796477
-1788650
-1780822
-1772994
-1765166
-1757339
-1749511
-1741683
-1733855
-1726027
-1718200
-1710372
-1702544
-1694716
-1686888
-1679061
-1671233
-1663405
-1655577
-1647750
-1639922
-1632094
-1624266
-1616438
-1608611
-1600783
-1592955
-1585127
-1577299
-1569472
-1561644
-1553816
-1545988
-1538160
-1530333
-1522505
-1514677
-1506849
-1499022
-1491194
-1483366
-1475538
-1467710
-1459883
-1452055
-1444227
-1436399
-1428571
-1420744
-1412916
-1405088
-1397260
-1389432
-1381605
-1373777
-1365949
-1358121
-1350294
-1342466
-1334638
-1326810
-1318982
-1311155
-1303327
-1295499
-1287671
-1279843
-1272016
-1264188
-1256360
-1248532
-1240705
-1232877
-1225049
-1217221
-1209393
-1201566
-1193738
-1185910
-1178082
-1170254
-1162427
-1154599
-1146771
-1138943
-1131115
-1123288
-1115460
-1107632
-1099804
-1091977
-1084149
-1076321
-1068493
-1060665
-1052838
-1045010
-1037182
-1029354
-1021526
-1013699
-1005871
 -998043
 -990215
 -982387
 -974560
 -966732
 -958904
 -951076
 -943249
 -935421
 -927593
 -919765
 -911937
 -904110
 -896282
 -888454
 -880626
 -872798
 -864971
 -857143
 -849315
 -841487
 -833659
 -825832
 -818004
 -810176
 -802348
 -794521
 -786693
 -778865
 -771037
 -763209
 -755382
 -747554
 -739726
 -731898
 -724070
 -716243
 -708415
 -700587
 -692759
 -684932
 -677104
 -669276
 -661448
 -653620
 -645793
 -637965
 -630137
 -622309
 -614481
 -606654
 -598826
 -590998
 -583170
 -575342
 -567515
 -559687
 -551859
 -544031
 -536204
 -528376
 -520548
 -512720
 -504892
 -497065
 -489237
 -481409
 -473581
 -465753
 -457926
 -450098
 -442270
 -434442
 -426614
 -418787
 -410959
 -403131
 -395303
 -387476
 -379648
 -371820
 -363992
 -356164
 -348337
 -340509
 -332681
 -324853
 -317025
 -309198
 -301370
 -293542
 -285714
 -277886
 -270059
 -262231
 -254403
 -246575
 -238748
 -230920
 -223092
 -215264
 -207436
 -199609
 -191781
 -183953
 -176125
 -168297
 -160470
 -152642
 -144814
 -136986
 -129159
 -121331
 -113503
 -105675
  -97847
  -90020
  -82192
  -74364
  -66536
  -58708
  -50881
  -43053
  -35225
  -27397
  -19569
  -11742
   -3914
    3914
   11742
   19569
   27397
   35225
   43053
   50881
   58708
   66536
   74364
   82192
   90020
   97847
  105675
  113503
  121331
  129159
  136986
  144814
  152642
  160470
  168297
  176125
  183953
  191781
  199609
  207436
  215264
  223092
  230920
  238748
  246575
  254403
  262231
  270059
  277886
  285714
  293542
  301370
  309198
  317025
  324853
  332681
  340509
  348337
  356164
  363992
  371820
  379648
  387476
  395303
  403131
  410959
  418787
  426614
  434442
  442270
  450098
  457926
  465753
  473581
  481409
  489237
  497065
  504892
  512720
  520548
  528376
  536204
  544031
  551859
  559687
  567515
  575342
  583170
  590998
  598826
  606654
  614481
  622309
  630137
  637965
  645793
  653620
  661448
  669276
  677104
  684932
  692759
  700587
  708415
  716243
  724070
  731898
  739726
  747554
  755382
  763209
  771037
  778865
  786693
  794521
  802348
  810176
  818004
  825832
  833659
  841487
  849315
  857143
  864971
  872798
  880626
  888454
  896282
  904110
  911937
  919765
  927593
  935421
  943249
  951076
  958904
  966732
  974560
  982387
  990215
  998043
 1005871
 1013699
 1021526
 1029354
 1037182
 1045010
 1052838
 1060665
 1068493
 1076321
 1084149
 1091977
 1099804
 1107632
 1115460
 1123288
 1131115
 1138943
 1146771
 1154599
 1162427
 1170254
 1178082
 1185910
 1193738
 1201566
 1209393
 1217221
 1225049
 1232877
 1240705
 1248532
 1256360
 1264188
 1272016
 1279843
 1287671
 1295499
 1303327
 1311155
 1318982
 1326810
 1334638
 1342466
 1350294
 1358121
 1365949
 1373777
 1381605
 1389432
 1397260
 1405088
 1412916
 1420744
 1428571
 1436399
 1444227
 1452055
 1459883
 1467710
 1475538
 1483366
 1491194
 1499022
 1506849
 1514677
 1522505
 1530333
 1538160
 1545988
 1553816
 1561644
 1569472
 1577299
 1585127
 1592955
 1600783
 1608611
 1616438
 1624266
 1632094
 1639922
 1647750
 1655577
 1663405
 1671233
 1679061
 1686888
 1694716
 1702544
 1710372
 1718200
 1726027
 1733855
 1741683
 1749511
 1757339
 1765166
 1772994
 1780822
 1788650
 1796477
 1804305
 1812133
 1819961
 1827789
 1835616
 1843444
 1851272
 1859100
 1866928
 1874755
 1882583
 1890411
 1898239
 1906067
 1913894
 1921722
 1929550
 1937378
 1945205
 1953033
 1960861
 1968689
 1976517
 1984344
 1992172
 2000000
 2039062
 2078125
 2117187
 2156250
 2195312
 2234375
 2273437
 2312500
 2351562
 2390625
 2429687
 2468750
 2507812
 2546875
 2585937
 2625000
 2664062
 2703125
 2742187
 2781250
 2820312
 2859375
 2898437
 2937500
 2976562
 3015625
 3054687
 3093750
 3132812
 3171875
 3210937
 3250000
 3289062
 3328125
 3367187
 3406250
 3445312
 3484375
 3523437
 3562500
 3601562
 3640625
 3679687
 3718750
 3757812
 3796875
 3835937
 3875000
 3914062
 3953125
 3992187
 4031250
 4070312
 4109375
 4148437
 4187500
 4226562
 4265625
 4304687
 4343750
 4382812
 4421875
 4460937
 4500000
 4539062
 4578125
 4617187
 4656250
 4695312
 4734375
 4773437
 4812500
 4851562
 4890625
 4929687
 4968750
 5007812
 5046875
 5085937
 5125000
 5164062
 5203125
 5242187
 5281250
 5320312
 5359375
 5398437
 5437500
 5476562
 5515625
 5554687
 5593750
 5632812
 5671875
 5710937
 5750000
 5789062
 5828125
 5867187
 5906250
 5945312
 5984375
 6023437
 6062500
 6101562
 6140625
 6179687
 6218750
 6257812
 6296875
 6335937
 6375000
 6414062
 6453125
 6492187
 6531250
 6570312
 6609375
 6648437
 6687500
 6726562
 6765625
 6804687
 6843750
 6882812
 6921875
 6960937
 7000000
 7039062
 7078125
 7117187
 7156250
 7195312
 7234375
 7273437
 7312500
 7351562
 7390625
 7429687
 7468750
 7507812
 7546875
 7585937
 7625000
 7664062
 7703125
 7742187
 7781250
 7820312
 7859375
 7898437
 7937500
 7976562
 8015625
 8054687
 8093750
 8132812
 8171875
 8210937
 8250000
 8289062
 8328125
 8367187
 8406250
 8445312
 8484375
 8523437
 8562500
 8601562
 8640625
 8679687
 8718750
 8757812
 8796875
 8835937
 8875000
 8914062
 8953125
 8992187
 9031250
 9070312
 9109375
 9148437
 9187500
 9226562
 9265625
 9304687
 9343750
 9382812
 9421875
 9460937
 9500000
 9539062
 9578125
 9617187
 9656250
 9695312
 9734375
 9773437
 9812500
 9851562
 9890625
 9929687
 9968750
10007812
10046875
10085937
10125000
10164062
10203125
10242187
10281250
10320312
10359375
10398437
10437500
10476562
10515625
10554687
10593750
10632812
10671875
10710937
10750000
10789062
10828125
10867187
10906250
10945312
10984375
11023437
11062500
11101562
11140625
11179687
11218750
11257812
11296875
11335937
11375000
11414062
11453125
11492187
11531250
11570312
11609375
11648437
11687500
11726562
11765625
11804687
11843750
11882812
11921875
11960937
12000000
