# Supplementary material for: Asymmetric Ring Opening of Oxabicyclic Alkenes: Enhanced Rhodium Catalysis Using Camphor-Derived NHC Ligands Featuring Pyridine Coordination
Source: J Org Chem. 2026 Jan 5;91(9):3459–65. doi: 10.1021/acs.joc.5c02582 (PMC12973293; doi:10.1021/acs.joc.5c02582)
Supplement: Supplementary file 2 [file jo5c02582_si_002.zip › FID for Publication2/Rh4aa/1H/pdata/1/auditp.txt]

##TITLE= Audit trail, TopSpin 3.6.5
##JCAMPDX= 5.01
##ORIGIN= Bruker BioSpin GmbH
##OWNER= nmr
$$ U:/data/nmr/nmr/kd-ba18/100/pdata/1/auditp.txt
##AUDIT TRAIL=  $$ (NUMBER, WHEN, WHO, WHERE, PROCESS, VERSION, WHAT)
(   1,<2022-11-08 20:57:23.617 +0100>,<nmr>,<nmr600w10>,<go4>,<TopSpin 3.6.5>,
      <created by zg on data set with UUID '4a00e17c-5f9f-11ed-bcba-e4b97ae8f36c'
       started at 2022-11-08 20:55:26.467 +0100,
       POWCHK enabled, PULCHK disabled,
       completed at 2022-11-08 20:57:23.617 +0100

       configuration hash MD5:
       8B 03 E2 B3 8F 6F 23 4C AF 29 3A EB 2D 01 2B 5B
       data hash MD5: 128K
       51 FF 6B 19 BC 06 3E 49 32 DD C5 D0 7E 6B 01 CD>)
(   2,<2022-11-08 20:57:23.664 +0100>,<nmr>,<nmr600w10>,<audit>,<TopSpin 3.6.5>,
      <user comment:
       ICON-NMR User ID: nmr
       data hash MD5: 128K
       51 FF 6B 19 BC 06 3E 49 32 DD C5 D0 7E 6B 01 CD>)
(   3,<2022-11-08 20:57:23.804 +0100>,<nmr>,<nmr600w10>,<proc1d>,<TopSpin 3.6.5>,
      <Start of raw data processing
       efp LB = 0.3 FT_mod = 6 PKNL = 1 PHC0 = 251.0807 PHC1 = -38.80664 SI = 64K 
       data hash MD5: 64K
       32 6D DF 7F EA 98 49 D2 86 9D 3A 8E 49 A6 49 54>)
(   4,<2022-11-08 20:57:24.007 +0100>,<nmr>,<nmr600w10>,<proc1d>,<TopSpin 3.6.5>,
      <apk 
       data hash MD5: 64K
       36 05 11 74 AA A4 2F 82 E7 BF 98 E5 5A 7A C3 B9>)
(   5,<2022-11-08 20:57:24.054 +0100>,<nmr>,<nmr600w10>,<proc1d>,<TopSpin 3.6.5>,
      <abs ABSG = 5 
       data hash MD5: 64K
       08 14 9B 58 8F 38 0B A5 BF B4 43 16 FF 46 54 C6>)
(   6,<2022-11-08 23:34:50.493 +0100>,<nmr>,<nmr600w10>,<proc1d>,<TopSpin 3.6.5>,
      <abs ABSG = 5 
       data hash MD5: 64K
       AE EA 10 7F F9 7B BD 3B CB CE BC 66 A0 5D 16 21>)
##END=

$$ hash MD5
$$ 32 59 91 62 A1 7A C1 25 2C 8F DA 14 7D F8 97 7C
