# Supplementary material for: Asymmetric Ring Opening of Oxabicyclic Alkenes: Enhanced Rhodium Catalysis Using Camphor-Derived NHC Ligands Featuring Pyridine Coordination
Source: J Org Chem. 2026 Jan 5;91(9):3459–65. doi: 10.1021/acs.joc.5c02582 (PMC12973293; doi:10.1021/acs.joc.5c02582)
Supplement: Supplementary file 2 [file jo5c02582_si_002.zip › FID for Publication2/Rh4aa/1H/pdata/1/intrng]

P 0
8.265057   7.615745
7.604145   7.082752
5.118513   4.936354
4.936041   4.597746
4.209602   3.699495
3.677235   3.427668
3.427355   3.175280
2.951109   2.696840
2.696526   0.298995
