# Supplementary material for: Asymmetric Ring Opening of Oxabicyclic Alkenes: Enhanced Rhodium Catalysis Using Camphor-Derived NHC Ligands Featuring Pyridine Coordination
Source: J Org Chem. 2026 Jan 5;91(9):3459–65. doi: 10.1021/acs.joc.5c02582 (PMC12973293; doi:10.1021/acs.joc.5c02582)
Supplement: Supplementary file 2 [file jo5c02582_si_002.zip › FID for Publication2/Rh4aa/1H/topshimreport]

New TopShim run:

version = topshim 2.0.0
date = 2022-11-08
time = 20:53:11.228
command = topshim 

FINE SHIMMING

Parameters:

probe = Z847801_0095
solvent = CDCl3
shim nucleus = 2H
nucleus optimised for = 1H
o1p (from lock) = 7.26 ppm

Results:


1D Shimming:
Iteration  1: FWHM Before=39.7 Hz, Target= 0.2 Hz, After= 1.1 Hz
Iteration  2: FWHM Before= 1.1 Hz, Target= 0.3 Hz, After= 1.1 Hz
Iteration  3: FWHM Before= 1.1 Hz, Target= 0.4 Hz, After= 0.5 Hz
Iteration  4: FWHM Before= 0.5 Hz, Target= 0.3 Hz, After= 0.4 Hz
Iteration  5: FWHM Before= 0.4 Hz, Target= 0.4 Hz, After= 0.4 Hz
Iteration  6: FWHM Before= 0.4 Hz, Target= 0.3 Hz, After= 0.5 Hz
Iteration  7: FWHM Before= 0.5 Hz, Target= 0.3 Hz, After= 0.3 Hz
Using the best result as the final shim state.

Lineshape quality factor (1D spectrum, spinning) = 0.442

shim changes: 
Z	+679
Z2	-80
Z3	-129
Z4	+245
Z5	+658
Z6	-2646

duration = 1 min 53 sec
completed successfully
finished Tue Nov 08 20:55:02 2022


========================================================================
