# Supplementary material for: Asymmetric Ring Opening of Oxabicyclic Alkenes: Enhanced Rhodium Catalysis Using Camphor-Derived NHC Ligands Featuring Pyridine Coordination
Source: J Org Chem. 2026 Jan 5;91(9):3459–65. doi: 10.1021/acs.joc.5c02582 (PMC12973293; doi:10.1021/acs.joc.5c02582)
Supplement: Supplementary file 2 [file jo5c02582_si_002.zip › FID for Publication2/Rh4ab/13C/pdata/1/auditp.txt]

##TITLE= Audit trail, TopSpin 3.6.5
##JCAMPDX= 5.01
##ORIGIN= Bruker BioSpin GmbH
##OWNER= nmr
$$ U:/data/nmr/nmr/kd-ba17/102/pdata/1/auditp.txt
##AUDIT TRAIL=  $$ (NUMBER, WHEN, WHO, WHERE, PROCESS, VERSION, WHAT)
(   1,<2022-11-08 13:10:11.236 +0100>,<nmr>,<nmr600w10>,<go4>,<TopSpin 3.6.5>,
      <created by zg on data set with UUID 'cc3bb81e-5f55-11ed-85d2-e4b97ae8f36c'
       started at 2022-11-08 12:09:22.199 +0100,
       POWCHK enabled, PULCHK disabled,
       terminated by command 'stop'
       configuration hash MD5:
       8B 03 E2 B3 8F 6F 23 4C AF 29 3A EB 2D 01 2B 5B
       data hash MD5: 64K
       42 CB 5E 51 92 06 7C 6F B0 91 C3 2E 7A 8B 4E 6D>)
(   2,<2022-11-08 13:10:11.361 +0100>,<nmr>,<nmr600w10>,<audit>,<TopSpin 3.6.5>,
      <user comment:
       ICON-NMR User ID: nmr
       data hash MD5: 64K
       42 CB 5E 51 92 06 7C 6F B0 91 C3 2E 7A 8B 4E 6D>)
(   3,<2022-11-08 13:16:44.082 +0100>,<nmr>,<nmr600w10>,<proc1d>,<TopSpin 3.6.5>,
      <Start of raw data processing
       efp LB = 1 FT_mod = 6 PKNL = 1 PHC0 = -34.97635 PHC1 = -94.81662 SI = 32K 
       data hash MD5: 32K
       CF DB 28 03 85 5E A0 84 5B 42 33 A8 C2 02 BB C8>)
(   4,<2022-11-08 13:16:44.161 +0100>,<nmr>,<nmr600w10>,<proc1d>,<TopSpin 3.6.5>,
      <abs ABSG = 5 
       data hash MD5: 32K
       F5 49 44 06 F8 8A CC 85 CE 90 E4 15 03 1B 67 EF>)
##END=

$$ hash MD5
$$ A2 14 BB D9 69 59 99 17 AA 68 AE B2 1F FC ED BF
