# Supplementary material for: Asymmetric Ring Opening of Oxabicyclic Alkenes: Enhanced Rhodium Catalysis Using Camphor-Derived NHC Ligands Featuring Pyridine Coordination
Source: J Org Chem. 2026 Jan 5;91(9):3459–65. doi: 10.1021/acs.joc.5c02582 (PMC12973293; doi:10.1021/acs.joc.5c02582)
Supplement: Supplementary file 2 [file jo5c02582_si_002.zip › FID for Publication2/Rh4ab/13C/pdata/1/intrng]

P 0
133.605134   133.080298
131.731761   131.177768
130.339488   129.843810
126.898897   126.330325
125.448309   124.784975
93.987312   93.309399
92.347200   91.997309
76.580255   75.530583
69.021160   68.561928
68.554639   68.022514
67.884015   67.432073
66.331376   65.864855
43.289622   42.954310
40.570680   39.943793
36.787488   36.386572
34.586093   33.689498
31.349605   29.432496
29.293997   28.856634
28.842055   28.193300
27.282126   26.830184
26.196008   25.270255
21.669298   21.144462
18.148524   17.805923
17.754897   17.186325
15.225479   14.824563
