# Supplementary material for: Asymmetric Ring Opening of Oxabicyclic Alkenes: Enhanced Rhodium Catalysis Using Camphor-Derived NHC Ligands Featuring Pyridine Coordination
Source: J Org Chem. 2026 Jan 5;91(9):3459–65. doi: 10.1021/acs.joc.5c02582 (PMC12973293; doi:10.1021/acs.joc.5c02582)
Supplement: Supplementary file 2 [file jo5c02582_si_002.zip › FID for Publication2/Rh4ab/13C/pdata/1/parm.txt]

Current Data Parameters
NAME            kd-ba17              
EXPNO               102              
PROCNO                1              

F2 - Acquisition Parameters
Date_          20221108              
Time              13.10 h            
INSTRUM           spect              
PROBHD   Z847801_0095 (              
PULPROG          zgpg30              
TD                65536              
SOLVENT           CDCl3              
NS                 1222              
DS                    0              
SWH           36057.691 Hz           
FIDRES         1.100393 Hz           
AQ            0.9087659 sec          
RG                  406              
DW               13.867 usec         
DE                 8.50 usec         
TE                298.1 K            
D1           2.00000000 sec          
D11          0.03000000 sec          
TD0                   1              
SFO1        150.9732230 MHz          
NUC1                13C              
P0                 3.15 usec         
P1                 9.45 usec         
PLW1        58.00000000 W            
SFO2        600.3524014 MHz          
NUC2                 1H              
CPDPRG[2        waltz64              
PCPD2             70.00 usec         
PLW2        32.36800003 W            
PLW12        0.62153000 W            
PLW13        0.31263000 W            

F2 - Processing parameters
SI                32768              
SF          150.9582843 MHz          
WDW                  EM              
SSB                   0              
LB                 1.00 Hz           
GB                    0              
PC                 1.40              
