# Supplementary material for: Asymmetric Ring Opening of Oxabicyclic Alkenes: Enhanced Rhodium Catalysis Using Camphor-Derived NHC Ligands Featuring Pyridine Coordination
Source: J Org Chem. 2026 Jan 5;91(9):3459–65. doi: 10.1021/acs.joc.5c02582 (PMC12973293; doi:10.1021/acs.joc.5c02582)
Supplement: Supplementary file 2 [file jo5c02582_si_002.zip › FID for Publication2/Rh4ab/1H/audita.txt]

##TITLE= Audit trail, TopSpin 3.6.5
##JCAMPDX= 5.01
##ORIGIN= Bruker BioSpin GmbH
##OWNER= nmr
$$ U:/data/nmr/nmr/kd-ba17/100/audita.txt
##AUDIT TRAIL=  $$ (NUMBER, WHEN, WHO, WHERE, PROCESS, VERSION, WHAT)
(   1,<2022-11-08 12:07:33.872 +0100>,<nmr>,<nmr600w10>,<go4>,<TopSpin 3.6.5>,
      <created by zg on data set with UUID '462a4f92-5f55-11ed-8a75-e4b97ae8f36c'
       started at 2022-11-08 12:05:37.273 +0100,
       POWCHK enabled, PULCHK disabled,
       completed at 2022-11-08 12:07:33.872 +0100

       configuration hash MD5:
       8B 03 E2 B3 8F 6F 23 4C AF 29 3A EB 2D 01 2B 5B
       data hash MD5: 128K
       6C 0B 1A BD 83 2F 8B 24 58 31 11 17 3D E9 3B 6B>)
(   2,<2022-11-08 12:07:34.004 +0100>,<nmr>,<nmr600w10>,<audit>,<TopSpin 3.6.5>,
      <user comment:
       ICON-NMR User ID: nmr
       data hash MD5: 128K
       6C 0B 1A BD 83 2F 8B 24 58 31 11 17 3D E9 3B 6B>)
##END=

$$ hash MD5
$$ 63 24 F9 36 8C 34 7F 12 05 70 9B 83 E6 C0 E3 DC
