# Supplementary material for: Asymmetric Ring Opening of Oxabicyclic Alkenes: Enhanced Rhodium Catalysis Using Camphor-Derived NHC Ligands Featuring Pyridine Coordination
Source: J Org Chem. 2026 Jan 5;91(9):3459–65. doi: 10.1021/acs.joc.5c02582 (PMC12973293; doi:10.1021/acs.joc.5c02582)
Supplement: Supplementary file 2 [file jo5c02582_si_002.zip › FID for Publication2/Rh4ab/1H/pdata/1/auditp.txt]

##TITLE= Audit trail, TopSpin 3.6.5
##JCAMPDX= 5.01
##ORIGIN= Bruker BioSpin GmbH
##OWNER= nmr
$$ U:/data/nmr/nmr/kd-ba17/100/pdata/1/auditp.txt
##AUDIT TRAIL=  $$ (NUMBER, WHEN, WHO, WHERE, PROCESS, VERSION, WHAT)
(   1,<2022-11-08 12:07:33.872 +0100>,<nmr>,<nmr600w10>,<go4>,<TopSpin 3.6.5>,
      <created by zg on data set with UUID '462a4f92-5f55-11ed-8a75-e4b97ae8f36c'
       started at 2022-11-08 12:05:37.273 +0100,
       POWCHK enabled, PULCHK disabled,
       completed at 2022-11-08 12:07:33.872 +0100

       configuration hash MD5:
       8B 03 E2 B3 8F 6F 23 4C AF 29 3A EB 2D 01 2B 5B
       data hash MD5: 128K
       6C 0B 1A BD 83 2F 8B 24 58 31 11 17 3D E9 3B 6B>)
(   2,<2022-11-08 12:07:34.004 +0100>,<nmr>,<nmr600w10>,<audit>,<TopSpin 3.6.5>,
      <user comment:
       ICON-NMR User ID: nmr
       data hash MD5: 128K
       6C 0B 1A BD 83 2F 8B 24 58 31 11 17 3D E9 3B 6B>)
(   3,<2022-11-08 12:07:34.289 +0100>,<nmr>,<nmr600w10>,<proc1d>,<TopSpin 3.6.5>,
      <Start of raw data processing
       efp LB = 0.3 FT_mod = 6 PKNL = 1 PHC0 = 251.0807 PHC1 = -38.80664 SI = 64K 
       data hash MD5: 64K
       E9 9A BE B5 49 BD C9 B6 99 42 B3 D9 24 58 D5 B4>)
(   4,<2022-11-08 12:07:34.489 +0100>,<nmr>,<nmr600w10>,<proc1d>,<TopSpin 3.6.5>,
      <apk 
       data hash MD5: 64K
       EA 7B 4C EC AE 41 05 72 31 FE DF A2 73 0E 66 62>)
(   5,<2022-11-08 12:07:34.543 +0100>,<nmr>,<nmr600w10>,<proc1d>,<TopSpin 3.6.5>,
      <abs ABSG = 5 
       data hash MD5: 64K
       E3 CF 67 4C 94 DE 3C 26 1E FD 08 A2 CD C1 D8 56>)
(   6,<2022-11-08 12:18:19.461 +0100>,<nmr>,<nmr600w10>,<dataserver>,<TopSpin 3.6.5>,
      <INTEGRAL 2022-11-08 12:17:16.687 +0100
       DELETE [8.824;8.447]
       data hash MD5: 64K
       E3 CF 67 4C 94 DE 3C 26 1E FD 08 A2 CD C1 D8 56>)
(   7,<2022-11-08 12:18:19.461 +0100>,<nmr>,<nmr600w10>,<dataserver>,<TopSpin 3.6.5>,
      <INTEGRAL 2022-11-08 12:17:16.687 +0100
       DELETE [7.462;6.986]
       data hash MD5: 64K
       E3 CF 67 4C 94 DE 3C 26 1E FD 08 A2 CD C1 D8 56>)
(   8,<2022-11-08 12:18:19.461 +0100>,<nmr>,<nmr600w10>,<dataserver>,<TopSpin 3.6.5>,
      <INTEGRAL 2022-11-08 12:17:16.687 +0100
       DELETE [4.960;4.057]
       data hash MD5: 64K
       E3 CF 67 4C 94 DE 3C 26 1E FD 08 A2 CD C1 D8 56>)
(   9,<2022-11-08 12:18:19.461 +0100>,<nmr>,<nmr600w10>,<dataserver>,<TopSpin 3.6.5>,
      <INTEGRAL 2022-11-08 12:17:16.687 +0100
       DELETE [4.057;3.901]
       data hash MD5: 64K
       E3 CF 67 4C 94 DE 3C 26 1E FD 08 A2 CD C1 D8 56>)
(  10,<2022-11-08 12:18:19.461 +0100>,<nmr>,<nmr600w10>,<dataserver>,<TopSpin 3.6.5>,
      <INTEGRAL 2022-11-08 12:17:16.687 +0100
       DELETE [3.900;3.658]
       data hash MD5: 64K
       E3 CF 67 4C 94 DE 3C 26 1E FD 08 A2 CD C1 D8 56>)
(  11,<2022-11-08 12:18:19.461 +0100>,<nmr>,<nmr600w10>,<dataserver>,<TopSpin 3.6.5>,
      <INTEGRAL 2022-11-08 12:17:16.687 +0100
       DELETE [3.658;3.433]
       data hash MD5: 64K
       E3 CF 67 4C 94 DE 3C 26 1E FD 08 A2 CD C1 D8 56>)
(  12,<2022-11-08 12:18:19.461 +0100>,<nmr>,<nmr600w10>,<dataserver>,<TopSpin 3.6.5>,
      <INTEGRAL 2022-11-08 12:17:16.687 +0100
       DELETE [3.301;3.011]
       data hash MD5: 64K
       E3 CF 67 4C 94 DE 3C 26 1E FD 08 A2 CD C1 D8 56>)
(  13,<2022-11-08 12:18:19.476 +0100>,<nmr>,<nmr600w10>,<dataserver>,<TopSpin 3.6.5>,
      <INTEGRAL 2022-11-08 12:17:16.687 +0100
       DELETE [2.917;0.176]
       data hash MD5: 64K
       E3 CF 67 4C 94 DE 3C 26 1E FD 08 A2 CD C1 D8 56>)
(  14,<2022-11-08 12:18:19.476 +0100>,<nmr>,<nmr600w10>,<dataserver>,<TopSpin 3.6.5>,
      <INTEGRAL 2022-11-08 12:17:16.687 +0100
       DELETE [0.176;-0.233]
       data hash MD5: 64K
       E3 CF 67 4C 94 DE 3C 26 1E FD 08 A2 CD C1 D8 56>)
(  15,<2022-11-08 12:18:19.476 +0100>,<nmr>,<nmr600w10>,<dataserver>,<TopSpin 3.6.5>,
      <INTEGRAL 2022-11-08 12:17:18.577 +0100
       DEFINE [8.735;8.666]
       data hash MD5: 64K
       E3 CF 67 4C 94 DE 3C 26 1E FD 08 A2 CD C1 D8 56>)
(  16,<2022-11-08 12:18:19.476 +0100>,<nmr>,<nmr600w10>,<dataserver>,<TopSpin 3.6.5>,
      <INTEGRAL 2022-11-08 12:17:24.724 +0100
       DEFINE [7.364;7.258]
       data hash MD5: 64K
       E3 CF 67 4C 94 DE 3C 26 1E FD 08 A2 CD C1 D8 56>)
(  17,<2022-11-08 12:18:19.476 +0100>,<nmr>,<nmr600w10>,<dataserver>,<TopSpin 3.6.5>,
      <INTEGRAL 2022-11-08 12:17:41.814 +0100
       DEFINE [4.839;4.752]
       data hash MD5: 64K
       E3 CF 67 4C 94 DE 3C 26 1E FD 08 A2 CD C1 D8 56>)
(  18,<2022-11-08 12:18:19.476 +0100>,<nmr>,<nmr600w10>,<dataserver>,<TopSpin 3.6.5>,
      <INTEGRAL 2022-11-08 12:17:44.452 +0100
       DEFINE [3.221;3.149]
       data hash MD5: 64K
       E3 CF 67 4C 94 DE 3C 26 1E FD 08 A2 CD C1 D8 56>)
(  19,<2022-11-08 12:18:19.476 +0100>,<nmr>,<nmr600w10>,<dataserver>,<TopSpin 3.6.5>,
      <INTEGRAL 2022-11-08 12:17:47.012 +0100
       DEFINE [3.896;3.816]
       data hash MD5: 64K
       E3 CF 67 4C 94 DE 3C 26 1E FD 08 A2 CD C1 D8 56>)
(  20,<2022-11-08 12:18:19.476 +0100>,<nmr>,<nmr600w10>,<dataserver>,<TopSpin 3.6.5>,
      <INTEGRAL 2022-11-08 12:17:50.675 +0100
       DEFINE [2.380;2.343]
       data hash MD5: 64K
       E3 CF 67 4C 94 DE 3C 26 1E FD 08 A2 CD C1 D8 56>)
(  21,<2022-11-08 12:18:19.476 +0100>,<nmr>,<nmr600w10>,<dataserver>,<TopSpin 3.6.5>,
      <INTEGRAL 2022-11-08 12:17:54.512 +0100
       DEFINE [1.074;1.023]
       data hash MD5: 64K
       E3 CF 67 4C 94 DE 3C 26 1E FD 08 A2 CD C1 D8 56>)
(  22,<2022-11-08 12:18:19.492 +0100>,<nmr>,<nmr600w10>,<dataserver>,<TopSpin 3.6.5>,
      <INTEGRAL 2022-11-08 12:17:57.103 +0100
       DEFINE [1.342;1.313]
       data hash MD5: 64K
       E3 CF 67 4C 94 DE 3C 26 1E FD 08 A2 CD C1 D8 56>)
(  23,<2022-11-08 12:18:19.492 +0100>,<nmr>,<nmr600w10>,<dataserver>,<TopSpin 3.6.5>,
      <INTEGRAL 2022-11-08 12:17:59.874 +0100
       DEFINE [1.248;1.175]
       data hash MD5: 64K
       E3 CF 67 4C 94 DE 3C 26 1E FD 08 A2 CD C1 D8 56>)
(  24,<2022-11-08 13:58:39.113 +0100>,<nmr>,<nmr600w10>,<proc1d>,<TopSpin 3.6.5>,
      <abs ABSG = 5 
       data hash MD5: 64K
       40 1E D6 51 EF D2 BD FC E8 37 D4 AB 16 2C 39 52>)
##END=

$$ hash MD5
$$ 50 A3 81 96 F8 48 3B 17 45 38 9C FC 82 05 CA 1E
