# Supplementary material for: Asymmetric Ring Opening of Oxabicyclic Alkenes: Enhanced Rhodium Catalysis Using Camphor-Derived NHC Ligands Featuring Pyridine Coordination
Source: J Org Chem. 2026 Jan 5;91(9):3459–65. doi: 10.1021/acs.joc.5c02582 (PMC12973293; doi:10.1021/acs.joc.5c02582)
Supplement: Supplementary file 2 [file jo5c02582_si_002.zip › FID for Publication2/Rh4ab/1H/pdata/1/integrals.txt]

   Current data set:
   NAME =	kd-ba17	EXPNO =	100	PROCNO = 1
   DU   =	U:/data/nmr/nmr

   Number   Integrated Region     Integral
     1      8.735      8.666         1.00000
     2      7.364      7.258         3.98696
     3      4.839      4.752         2.14467
     4      3.896      3.816         3.14870
     5      3.221      3.149         1.29255
     6      2.380      2.343         4.69747
     7      1.342      1.313         4.36332
     8      1.248      1.175         6.03941
     9      1.074      1.023         3.64312
