# Supplementary material for: Asymmetric Ring Opening of Oxabicyclic Alkenes: Enhanced Rhodium Catalysis Using Camphor-Derived NHC Ligands Featuring Pyridine Coordination
Source: J Org Chem. 2026 Jan 5;91(9):3459–65. doi: 10.1021/acs.joc.5c02582 (PMC12973293; doi:10.1021/acs.joc.5c02582)
Supplement: Supplementary file 2 [file jo5c02582_si_002.zip › FID for Publication2/Rh4ab/1H/pdata/1/intrng]

P 0
8.824387   8.445962
7.461804   6.985872
4.960496   4.057542
4.057228   3.900779
3.900465   3.658110
3.657796   3.432685
3.301004   2.997511
2.917248   0.174838
0.174525   -0.234626
