# Supplementary material for: Asymmetric Ring Opening of Oxabicyclic Alkenes: Enhanced Rhodium Catalysis Using Camphor-Derived NHC Ligands Featuring Pyridine Coordination
Source: J Org Chem. 2026 Jan 5;91(9):3459–65. doi: 10.1021/acs.joc.5c02582 (PMC12973293; doi:10.1021/acs.joc.5c02582)
Supplement: Supplementary file 2 [file jo5c02582_si_002.zip › FID for Publication2/Rh4ab/1H/shimvalues]

# Tue Nov 08 12:07:33 2022
#$$PROBEIDENTIFIER=Z847801_0095
#$$PROBENAME=PA BBO 600S3 BB-H-D-05 Z
#$$SHIMID=292722
#
# Active Shim Gradients
#
Z           		38039           
Z2          		3865            
Z3          		1433            
Z4          		8548            
Z5          		-2028           
Z6          		-5872           
Z7          		0               
Z8          		0               
X           		-2455           
XZ          		-278            
XZ2         		-2872           
XZ3         		-2658           
XZ4         		-132            
XZ5         		8285            
Y           		-11194          
YZ          		-7181           
YZ2         		4571            
YZ3         		880             
YZ4         		3395            
YZ5         		18038           
XY          		-10001          
XYZ         		2446            
XYZ2        		-3564           
XYZ3        		3329            
XYZ4        		5693            
XYZ5        		0               
(X2-Y2)     		-8181           
(X2-Y2)Z    		-1591           
(X2-Y2)Z2   		-2004           
(X2-Y2)Z3   		-1209           
(X2-Y2)Z4   		7074            
(X2-Y2)Z5   		0               
X3          		11409           
X3Z         		2708            
Y3          		-7072           
Y3Z         		-9974           
#
# Lock Parameter
#
FIELD		2581.028
LOCKPHASE		139.594 
LOCKPOWER		-30.000 
LOCKGAIN		141.433 
LOCKDC		-15.000 
LOCKSHIFT		7.260   
LOOPGAIN		-12.000 
LOOPTIME		0.400   
LOOPFILTER		100.000 
#
IEEE64_VERSION_CODE 1
#
# Shim currents 
#
SHIM_SETTING [1 ]  18427.18377836  
SHIM_SETTING [2 ]  6410.05636614   
SHIM_SETTING [3 ]  1884.73538404   
SHIM_SETTING [4 ]  -469.75010269   
SHIM_SETTING [5 ]  2076.91819314   
SHIM_SETTING [6 ]  657.07396942    
SHIM_SETTING [7 ]  2709.44152161   
SHIM_SETTING [8 ]  5979.37863217   
SHIM_SETTING [9 ]  351.52250860    
SHIM_SETTING [10]  3783.97143873   
SHIM_SETTING [11]  0.00000000      
SHIM_SETTING [12]  2902.09200000   
SHIM_SETTING [13]  -17046.76200000 
SHIM_SETTING [14]  4220.08900159   
SHIM_SETTING [15]  -4975.24400051  
SHIM_SETTING [16]  -5363.52500234  
SHIM_SETTING [17]  3907.67699747   
SHIM_SETTING [18]  -4843.72400316  
SHIM_SETTING [19]  5967.06299810   
SHIM_SETTING [20]  -6747.85399784  
SHIM_SETTING [21]  -6497.12201380  
SHIM_SETTING [22]  -1529.29001164  
SHIM_SETTING [23]  -14144.46099508 
SHIM_SETTING [24]  -13431.49499800 
SHIM_SETTING [25]  849.58798671    
SHIM_SETTING [26]  3979.35898392   
SHIM_SETTING [27]  6846.85900257   
SHIM_SETTING [28]  -3597.11197669  
SHIM_SETTING [29]  4990.37498170   
SHIM_SETTING [30]  -2761.83901292  
SHIM_SETTING [31]  -17831.87801515 
SHIM_SETTING [32]  -3350.30701310  
SHIM_SETTING [33]  -2485.68301121  
SHIM_SETTING [34]  -12297.03201721 
SHIM_SETTING [35]  -13465.36999827 
SHIM_SETTING [36]  -12703.97699353 
SHIM_SETTING [37]  -21462.17701068 
SHIM_SETTING [38]  13315.28600352  
SHIM_SETTING [39]  -17250.99900128 
SHIM_SETTING [40]  0.00000000      
