# Supplementary material for: Asymmetric Ring Opening of Oxabicyclic Alkenes: Enhanced Rhodium Catalysis Using Camphor-Derived NHC Ligands Featuring Pyridine Coordination
Source: J Org Chem. 2026 Jan 5;91(9):3459–65. doi: 10.1021/acs.joc.5c02582 (PMC12973293; doi:10.1021/acs.joc.5c02582)
Supplement: Supplementary file 2 [file jo5c02582_si_002.zip › FID for Publication2/Rh4ac/13C/audita.txt]

##TITLE= Audit trail, TopSpin 3.6.5
##JCAMPDX= 5.01
##ORIGIN= Bruker BioSpin GmbH
##OWNER= nmr
$$ U:/data/nmr/nmr/kd-ba04-pureanalize/10201/audita.txt
##AUDIT TRAIL=  $$ (NUMBER, WHEN, WHO, WHERE, PROCESS, VERSION, WHAT)
(   1,<2022-10-07 17:07:17.526 +0200>,<nmr>,<nmr600w10>,<go4>,<TopSpin 3.6.5>,
      <created by zg on data set with UUID '37bf395a-4627-11ed-b477-e4b97ae8f36c'
       started at 2022-10-07 12:02:57.161 +0200,
       POWCHK enabled, PULCHK disabled,
       completed at 2022-10-07 17:07:17.526 +0200

       configuration hash MD5:
       8B 03 E2 B3 8F 6F 23 4C AF 29 3A EB 2D 01 2B 5B
       data hash MD5: 64K
       CC 47 C8 E0 D9 8A 69 F6 80 5F 1E 72 94 8E 7B 4E>)
(   2,<2022-10-07 17:07:17.580 +0200>,<nmr>,<nmr600w10>,<audit>,<TopSpin 3.6.5>,
      <user comment:
       ICON-NMR User ID: nmr
       data hash MD5: 64K
       CC 47 C8 E0 D9 8A 69 F6 80 5F 1E 72 94 8E 7B 4E>)
##END=

$$ hash MD5
$$ 9B 2C F1 E8 76 91 7A 36 18 0B 9F BD BD 06 41 5B
