# Supplementary material for: Asymmetric Ring Opening of Oxabicyclic Alkenes: Enhanced Rhodium Catalysis Using Camphor-Derived NHC Ligands Featuring Pyridine Coordination
Source: J Org Chem. 2026 Jan 5;91(9):3459–65. doi: 10.1021/acs.joc.5c02582 (PMC12973293; doi:10.1021/acs.joc.5c02582)
Supplement: Supplementary file 2 [file jo5c02582_si_002.zip › FID for Publication2/Rh4ac/13C/pdata/1/auditp.txt]

##TITLE= Audit trail, TopSpin 3.6.5
##JCAMPDX= 5.01
##ORIGIN= Bruker BioSpin GmbH
##OWNER= nmr
$$ U:/data/nmr/nmr/kd-ba04-pureanalize/102/pdata/1/auditp.txt
##AUDIT TRAIL=  $$ (NUMBER, WHEN, WHO, WHERE, PROCESS, VERSION, WHAT)
(   1,<2022-10-07 17:07:17.526 +0200>,<nmr>,<nmr600w10>,<go4>,<TopSpin 3.6.5>,
      <created by zg on data set with UUID '37bf395a-4627-11ed-b477-e4b97ae8f36c'
       started at 2022-10-07 12:02:57.161 +0200,
       POWCHK enabled, PULCHK disabled,
       completed at 2022-10-07 17:07:17.526 +0200

       configuration hash MD5:
       8B 03 E2 B3 8F 6F 23 4C AF 29 3A EB 2D 01 2B 5B
       data hash MD5: 64K
       CC 47 C8 E0 D9 8A 69 F6 80 5F 1E 72 94 8E 7B 4E>)
(   2,<2022-10-07 17:07:17.580 +0200>,<nmr>,<nmr600w10>,<audit>,<TopSpin 3.6.5>,
      <user comment:
       ICON-NMR User ID: nmr
       data hash MD5: 64K
       CC 47 C8 E0 D9 8A 69 F6 80 5F 1E 72 94 8E 7B 4E>)
(   3,<2022-10-10 07:50:25.314 +0200>,<nmr>,<nmr600w10>,<proc1d>,<TopSpin 3.6.5>,
      <Start of raw data processing
       efp LB = 1 FT_mod = 6 PKNL = 1 PHC0 = -18.83218 PHC1 = -130.4216 SI = 32K 
       data hash MD5: 32K
       13 99 B6 38 FC C1 EC D6 CD 53 26 78 8A 8C 3A 06>)
(   4,<2022-10-10 07:50:25.392 +0200>,<nmr>,<nmr600w10>,<proc1d>,<TopSpin 3.6.5>,
      <abs ABSG = 5 
       data hash MD5: 32K
       36 E3 7F DA 1D 1D E4 81 71 1B 87 31 76 F0 21 5D>)
(   5,<2022-10-10 07:50:46.425 +0200>,<nmr>,<nmr600w10>,<audit>,<TopSpin 3.6.5>,
      <user comment:
       TITLE=13C{1H}@150 MHz
       ns 6kTITLE_END
       data hash MD5: 32K
       36 E3 7F DA 1D 1D E4 81 71 1B 87 31 76 F0 21 5D>)
(   6,<2022-10-10 07:50:46.822 +0200>,<nmr>,<nmr600w10>,<audit>,<TopSpin 3.6.5>,
      <user comment:
       TITLE=13C{1H}@150 MHz
       ns 6kTITLE_END
       data hash MD5: 32K
       36 E3 7F DA 1D 1D E4 81 71 1B 87 31 76 F0 21 5D>)
##END=

$$ hash MD5
$$ E4 A3 B6 DD 1A 40 16 D0 DF B0 BD DC B5 6B 0A 31
