# Supplementary material for: Asymmetric Ring Opening of Oxabicyclic Alkenes: Enhanced Rhodium Catalysis Using Camphor-Derived NHC Ligands Featuring Pyridine Coordination
Source: J Org Chem. 2026 Jan 5;91(9):3459–65. doi: 10.1021/acs.joc.5c02582 (PMC12973293; doi:10.1021/acs.joc.5c02582)
Supplement: Supplementary file 2 [file jo5c02582_si_002.zip › FID for Publication2/Rh4ac/13C/pdata/1/intrng]

P 0
136.592776   135.871126
129.471044   128.589028
96.734404   96.173121
93.512495   93.097000
76.746904   75.434814
70.084403   69.727223
69.063889   68.378687
67.503960   67.008282
40.963300   40.073995
38.105860   37.595603
35.795124   35.131790
30.029219   29.147203
27.733062   27.055149
24.868332   24.270602
21.857815   21.187192
20.057336   19.321108
19.226346   18.686932
17.855941   17.374842
15.865939   15.137000
