# Supplementary material for: Asymmetric Ring Opening of Oxabicyclic Alkenes: Enhanced Rhodium Catalysis Using Camphor-Derived NHC Ligands Featuring Pyridine Coordination
Source: J Org Chem. 2026 Jan 5;91(9):3459–65. doi: 10.1021/acs.joc.5c02582 (PMC12973293; doi:10.1021/acs.joc.5c02582)
Supplement: Supplementary file 2 [file jo5c02582_si_002.zip › FID for Publication2/Rh4ac/13C/pdata/1/peaklist.xml]

<?xml version="1.0" encoding="UTF-8"?>
<PeakList>
  <PeakList1D>
    <PeakList1DHeader creator="nmr" date="2022-10-07T17:07:18.012+02:00" expNo="10201" name="kd-ba04-pureanalize" owner="" procNo="1" source="U:/data/nmr/nmr">
      <PeakPickDetails>F1=218.386993ppm, F2=-20.471659ppm, MI=0.00cm, MAXI=10000.00cm, PC=1.400
      </PeakPickDetails>
    </PeakList1DHeader>
    <Peak1D F1="204.330185" intensity="5.639452e-002" type="0"/>
    <Peak1D F1="203.965149" intensity="6.390161e-002" type="0"/>
    <Peak1D F1="190.602783" intensity="7.404286e-002" type="0"/>
    <Peak1D F1="139.156143" intensity="5.016671e-001" type="0"/>
    <Peak1D F1="136.395065" intensity="7.301754e-001" type="0"/>
    <Peak1D F1="136.165207" intensity="3.027659e-001" type="0"/>
    <Peak1D F1="133.236359" intensity="1.145049e-001" type="0"/>
    <Peak1D F1="132.813019" intensity="3.216678e-001" type="0"/>
    <Peak1D F1="132.426468" intensity="9.362593e-002" type="0"/>
    <Peak1D F1="131.530502" intensity="8.510093e-002" type="0"/>
    <Peak1D F1="130.114761" intensity="5.725326e-002" type="0"/>
    <Peak1D F1="129.570724" intensity="7.505168e-002" type="0"/>
    <Peak1D F1="129.289764" intensity="1.559489e+000" type="0"/>
    <Peak1D F1="129.122757" intensity="1.094786e+000" type="0"/>
    <Peak1D F1="128.870453" intensity="8.761480e-002" type="0"/>
    <Peak1D F1="128.721069" intensity="8.365768e-002" type="0"/>
    <Peak1D F1="127.835205" intensity="8.217834e-002" type="0"/>
    <Peak1D F1="127.782562" intensity="7.027649e-002" type="0"/>
    <Peak1D F1="127.637802" intensity="1.457788e-001" type="0"/>
    <Peak1D F1="124.896790" intensity="1.022100e-001" type="0"/>
    <Peak1D F1="102.146729" intensity="8.066788e-002" type="0"/>
    <Peak1D F1="96.455246" intensity="3.425574e-001" type="0"/>
    <Peak1D F1="93.323769" intensity="5.689354e-001" type="0"/>
    <Peak1D F1="93.282951" intensity="5.876086e-001" type="0"/>
    <Peak1D F1="77.346474" intensity="5.841137e-002" type="0"/>
    <Peak1D F1="76.234596" intensity="1.495447e+001" type="0"/>
    <Peak1D F1="76.022987" intensity="1.512285e+001" type="0"/>
    <Peak1D F1="75.811302" intensity="1.500000e+001" type="0"/>
    <Peak1D F1="69.909073" intensity="1.586788e+000" type="0"/>
    <Peak1D F1="69.409470" intensity="8.076081e-002" type="0"/>
    <Peak1D F1="69.119255" intensity="7.125361e-002" type="0"/>
    <Peak1D F1="68.759415" intensity="1.950655e-001" type="0"/>
    <Peak1D F1="68.664513" intensity="1.932329e-001" type="0"/>
    <Peak1D F1="67.260574" intensity="1.382921e+000" type="0"/>
    <Peak1D F1="67.136818" intensity="7.692545e-002" type="0"/>
    <Peak1D F1="62.637653" intensity="2.301896e-001" type="0"/>
    <Peak1D F1="62.222813" intensity="1.917136e-001" type="0"/>
    <Peak1D F1="61.574028" intensity="8.342187e-002" type="0"/>
    <Peak1D F1="51.595070" intensity="6.094496e-002" type="0"/>
    <Peak1D F1="51.385601" intensity="1.736082e-001" type="0"/>
    <Peak1D F1="50.822823" intensity="2.422120e-001" type="0"/>
    <Peak1D F1="50.047516" intensity="1.724882e-001" type="0"/>
    <Peak1D F1="49.648418" intensity="2.568278e-001" type="0"/>
    <Peak1D F1="40.770374" intensity="1.363920e+000" type="0"/>
    <Peak1D F1="40.324127" intensity="2.023416e+000" type="0"/>
    <Peak1D F1="38.364094" intensity="6.594341e-002" type="0"/>
    <Peak1D F1="37.849110" intensity="1.758670e+000" type="0"/>
    <Peak1D F1="37.714867" intensity="7.437634e-002" type="0"/>
    <Peak1D F1="36.789768" intensity="7.442592e-002" type="0"/>
    <Peak1D F1="35.419109" intensity="3.096070e-001" type="0"/>
    <Peak1D F1="34.435680" intensity="1.114856e-001" type="0"/>
    <Peak1D F1="30.905682" intensity="6.645957e-002" type="0"/>
    <Peak1D F1="30.185898" intensity="7.699982e-002" type="0"/>
    <Peak1D F1="29.858332" intensity="1.316490e-001" type="0"/>
    <Peak1D F1="29.711134" intensity="1.974932e+000" type="0"/>
    <Peak1D F1="29.417622" intensity="4.659368e-001" type="0"/>
    <Peak1D F1="28.676880" intensity="2.814920e-001" type="0"/>
    <Peak1D F1="27.905018" intensity="7.058685e-002" type="0"/>
    <Peak1D F1="27.364920" intensity="3.149133e-001" type="0"/>
    <Peak1D F1="27.006031" intensity="7.767648e-002" type="0"/>
    <Peak1D F1="24.568584" intensity="5.215408e-001" type="0"/>
    <Peak1D F1="22.728725" intensity="6.891808e-002" type="0"/>
    <Peak1D F1="21.963896" intensity="7.930775e-002" type="0"/>
    <Peak1D F1="21.671167" intensity="1.371260e-001" type="0"/>
    <Peak1D F1="21.518332" intensity="2.749688e+000" type="0"/>
    <Peak1D F1="20.857447" intensity="6.566143e-002" type="0"/>
    <Peak1D F1="20.454737" intensity="8.090156e-002" type="0"/>
    <Peak1D F1="20.338875" intensity="6.508974e-002" type="0"/>
    <Peak1D F1="19.798677" intensity="2.814832e+000" type="0"/>
    <Peak1D F1="19.645302" intensity="6.126028e-002" type="0"/>
    <Peak1D F1="19.014683" intensity="1.850492e+000" type="0"/>
    <Peak1D F1="18.792885" intensity="6.157638e-002" type="0"/>
    <Peak1D F1="17.962320" intensity="7.979410e-002" type="0"/>
    <Peak1D F1="17.551682" intensity="2.179367e+000" type="0"/>
    <Peak1D F1="17.088022" intensity="6.594785e-002" type="0"/>
    <Peak1D F1="16.641090" intensity="7.892436e-002" type="0"/>
    <Peak1D F1="15.339722" intensity="1.770453e+000" type="0"/>
    <Peak1D F1="14.201097" intensity="7.626349e-002" type="0"/>
    <Peak1D F1="13.362774" intensity="8.319396e-002" type="0"/>
    <Peak1D F1="13.102293" intensity="9.745376e-002" type="0"/>
    <Peak1D F1="13.033186" intensity="6.571802e-002" type="0"/>
    <Peak1D F1="9.943867" intensity="7.453649e-002" type="0"/>
    <Peak1D F1="-0.003685" intensity="2.745287e-001" type="0"/>
    <Peak1D F1="-1.019614" intensity="1.114799e-001" type="0"/>
  </PeakList1D>
</PeakList>
