# Supplementary material for: Asymmetric Ring Opening of Oxabicyclic Alkenes: Enhanced Rhodium Catalysis Using Camphor-Derived NHC Ligands Featuring Pyridine Coordination
Source: J Org Chem. 2026 Jan 5;91(9):3459–65. doi: 10.1021/acs.joc.5c02582 (PMC12973293; doi:10.1021/acs.joc.5c02582)
Supplement: Supplementary file 2 [file jo5c02582_si_002.zip › FID for Publication2/Rh4ac/13C/pdata/1/peakrng]

P    #regions in PPM
# 2022-10-07 17:07:18 +0200  nmr@nmr600w10
# low field   high field   mi   maxi
  218.386993408203  -20.4716584047129  0.000  10000.000  # for region 1
