# Supplementary material for: Asymmetric Ring Opening of Oxabicyclic Alkenes: Enhanced Rhodium Catalysis Using Camphor-Derived NHC Ligands Featuring Pyridine Coordination
Source: J Org Chem. 2026 Jan 5;91(9):3459–65. doi: 10.1021/acs.joc.5c02582 (PMC12973293; doi:10.1021/acs.joc.5c02582)
Supplement: Supplementary file 2 [file jo5c02582_si_002.zip › FID for Publication2/Rh4ac/1H/audita.txt]

##TITLE= Audit trail, TopSpin 3.6.5
##JCAMPDX= 5.01
##ORIGIN= Bruker BioSpin GmbH
##OWNER= nmr
$$ U:/data/nmr/nmr/kd-ba04-pureanalize/100/audita.txt
##AUDIT TRAIL=  $$ (NUMBER, WHEN, WHO, WHERE, PROCESS, VERSION, WHAT)
(   1,<2022-10-07 11:48:06.821 +0200>,<nmr>,<nmr600w10>,<go4>,<TopSpin 3.6.5>,
      <created by zg on data set with UUID 'df076410-4624-11ed-ad29-e4b97ae8f36c'
       started at 2022-10-07 11:46:09.329 +0200,
       POWCHK enabled, PULCHK disabled,
       completed at 2022-10-07 11:48:06.821 +0200

       configuration hash MD5:
       8B 03 E2 B3 8F 6F 23 4C AF 29 3A EB 2D 01 2B 5B
       data hash MD5: 128K
       CA 4A BD 4F E2 96 A6 75 96 3F 36 02 E8 3D 09 14>)
(   2,<2022-10-07 11:48:06.890 +0200>,<nmr>,<nmr600w10>,<audit>,<TopSpin 3.6.5>,
      <user comment:
       ICON-NMR User ID: nmr
       data hash MD5: 128K
       CA 4A BD 4F E2 96 A6 75 96 3F 36 02 E8 3D 09 14>)
##END=

$$ hash MD5
$$ 85 66 39 0F B2 65 74 17 28 5B 1D BF 09 D5 AC 80
